# Supplementary material for: The material properties of a bacterial-derived biomolecular condensate tune biological function in natural and synthetic systems
Source: Nat Commun. 2022 Sep 26;13:5643. doi: 10.1038/s41467-022-33221-z (PMC9512792; doi:10.1038/s41467-022-33221-z)
Supplement: Supplementary file 4 — Supplementary Data 1 [file 41467_2022_33221_MOESM4_ESM.xlsx]

## Sheet: Supplementary Data 1
Row#	Linker ID	Sequence	comments
1	L1	MSDQSQEPTMEEILASIRRIISEFIPRSDAYAAVGLAPTPPTPFPLDEPAPPLPSPPPVIDTEPYPVAPASPAEPEPVAEPDDEDAEEEEPEDDEVDEEVAEQLVGVSAASAAASAFGSLSSALLMPKDGRTLEDVVRELLRPLLKEWLDQNLPRIVETKVEEEVQRISRGRGA
2	L2	MSDQSQEPTMEEILASIRRIISEALPPPRVPLSAEEPVPPPLTPPLPAAPPPDDPIPEAEDEEPDVFDDEAEAPFSYDTGEVEIPADPAPPPEEEYSVDAEVAEQLVGVSAASAAASAFGSLSSALLMPKDGRTLEDVVRELLRPLLKEWLDQNLPRIVETKVEEEVQRISRGRGA
3	L3	MSDQSQEPTMEEILASIRRIISELPEPIFPPPYFEIPPSPPVPPEDETDPEARPPPVDPAGLDTPPDAESADDEVEEPADEEEEASPTYVLAPPADLAPVAEVAEQLVGVSAASAAASAFGSLSSALLMPKDGRTLEDVVRELLRPLLKEWLDQNLPRIVETKVEEEVQRISRGRGA
4	L4	MSDQSQEPTMEEILASIRRIISELESVPPDEPPPEDPETFDAPPAPAEVPIDDEVPAEASGAEPPASLPPPVRPYLDEAETIYPPPEFDPADEPDLEPVAEVAEQLVGVSAASAAASAFGSLSSALLMPKDGRTLEDVVRELLRPLLKEWLDQNLPRIVETKVEEEVQRISRGRGA
5	L5	MSDQSQEPTMEEILASIRRIISEPPIFAVPPPPYLAPPPDPPPPPYPASAGFPSVPVTTAPRLPVPEPSIPAEAAEADEPATLDVEEEEDEEDDEDDLEDEEVAEQLVGVSAASAAASAFGSLSSALLMPKDGRTLEDVVRELLRPLLKEWLDQNLPRIVETKVEEEVQRISRGRGA
6	L6	MSDQSQEPTMEEILASIRRIISELEPVDSVPPDSDEYPYDPEFETPVAPEDLVLEPLDAEGPFPPPPADDPVEIEPPAPAAEAPDEASPPTPIEPPAAEREVAEQLVGVSAASAAASAFGSLSSALLMPKDGRTLEDVVRELLRPLLKEWLDQNLPRIVETKVEEEVQRISRGRGA
7	L7	MSDQSQEPTMEEILASIRRIISEPAPVVAPPVDPPPAPDDETPEPVDIPVPPALEAPELDFPEAYYPEGPPAADDRLPTEPEESAPDSAIFELESDPEPEEVAEQLVGVSAASAAASAFGSLSSALLMPKDGRTLEDVVRELLRPLLKEWLDQNLPRIVETKVEEEVQRISRGRGA
8	L8, IDR-78	MSDQSQEPTMEEILASIRRIISEDDAPAEPAAEAAPPPPPEPEPEPVSFDDEVLELTDPIAPEPELPPLETVGDIDVYSPPEPESEPAYTPPPAAPVFDRDEVAEQLVGVSAASAAASAFGSLSSALLMPKDGRTLEDVVRELLRPLLKEWLDQNLPRIVETKVEEEVQRISRGRGA	WT PopZ IDR
9	L9	MSDQSQEPTMEEILASIRRIISEAYEPPEPDEDPEEDPDPEGALPEPDEPPEAPDAPSLEIFPTEVDPYVALEVAAFATLASAPRPPDVPVPEIPSPPDPEVAEQLVGVSAASAAASAFGSLSSALLMPKDGRTLEDVVRELLRPLLKEWLDQNLPRIVETKVEEEVQRISRGRGA
10	L10	MSDQSQEPTMEEILASIRRIISEPAASVIYDAPSIEEFPPPPEDGEAAEPPPALPDEVTPVSPEVEDFAPPPPPAEDPPRPAYEDDEPPAVLEEPDTTLDLEVAEQLVGVSAASAAASAFGSLSSALLMPKDGRTLEDVVRELLRPLLKEWLDQNLPRIVETKVEEEVQRISRGRGA
11	L11	MSDQSQEPTMEEILASIRRIISEPFVATDPEPALEEIAPTDYSDPAVPLPDPPEDDPRFEPVAAAASADVPPEEDPVPELPEPSEEEPPPDPEGILPPAYEVAEQLVGVSAASAAASAFGSLSSALLMPKDGRTLEDVVRELLRPLLKEWLDQNLPRIVETKVEEEVQRISRGRGA
12	L12	MSDQSQEPTMEEILASIRRIISERDAEAVPFYPPELVELPEPEPPPTAVDVPESDDPAVIAGATETEEELPEPIDSPSPALPPAFPPPADPDPPPDEYDEAEVAEQLVGVSAASAAASAFGSLSSALLMPKDGRTLEDVVRELLRPLLKEWLDQNLPRIVETKVEEEVQRISRGRGA
13	L13	MSDQSQEPTMEEILASIRRIISEPPSYPDDSEIEPAAAFDPPEPPEPLPLPDGALEPDSPPPADEAAPDIPVEVREATPVPEAAPEDEPEDPVTFPEYLVEVAEQLVGVSAASAAASAFGSLSSALLMPKDGRTLEDVVRELLRPLLKEWLDQNLPRIVETKVEEEVQRISRGRGA
14	L14	MSDQSQEPTMEEILASIRRIISEAPEEAPPDTEIYTPEPSPEYPRPPVPEPDPTEPVDAVSESVLPLAVPEEALPAIEDAGPDALPDDAPDPEPPEFPAFDEVAEQLVGVSAASAAASAFGSLSSALLMPKDGRTLEDVVRELLRPLLKEWLDQNLPRIVETKVEEEVQRISRGRGA
15	L15	MSDQSQEPTMEEILASIRRIISEDFPESPGDVVADTPYEVPEPAEAPDVLEPPSELYPERAPDPPAEAAPEPPPDTADATEFPAEPVEPLDPPLSDIIEPPEVAEQLVGVSAASAAASAFGSLSSALLMPKDGRTLEDVVRELLRPLLKEWLDQNLPRIVETKVEEEVQRISRGRGA
16	L16	MSDQSQEPTMEEILASIRRIISEDLDLLAEPEAPDEEPREAEAPAPEPGPTFPEPITVAPESPDVPPPPADAPLESDIPEPAPYDYEEPVPPVDADFSVPEVAEQLVGVSAASAAASAFGSLSSALLMPKDGRTLEDVVRELLRPLLKEWLDQNLPRIVETKVEEEVQRISRGRGA
17	L17	MSDQSQEPTMEEILASIRRIISEEDELDDEDDEEDEEEEVDLTAPEDAEAAEAPISPEPVPLRPATTVPVSPFGASAPYPPPPPDPPPALYPPPPVAFIPPEVAEQLVGVSAASAAASAFGSLSSALLMPKDGRTLEDVVRELLRPLLKEWLDQNLPRIVETKVEEEVQRISRGRGA
18	L18	MSDQSQEPTMEEILASIRRIISEEVVSIAPDLDPEEDPDPDALPAPSATTVLIDPEPEAGREPEAFEDLPPPPEDPDPEAFPYAPVYEPPEPPPEVAPSAEVAEQLVGVSAASAAASAFGSLSSALLMPKDGRTLEDVVRELLRPLLKEWLDQNLPRIVETKVEEEVQRISRGRGA
19	IDR-40	MSDQSQEPTMEEILASIRRIISEDDAPAEPAAEAAPPPPPEPEPEPVSFDDEVLELTDPIAPEEVAEQLVGVSAASAAASAFGSLSSALLMPKDGRTLEDVVRELLRPLLKEWLDQNLPRIVETKVEEEVQRISRGRGA
20	IDR-156	MSDQSQEPTMEEILASIRRIISEDDAPAEPAAEAAPPPPPEPEPEPVSFDDEVLELTDPIAPEPELPPLETVGDIDVYSPPEPESEPAYTPPPAAPVFDRDDDAPAEPAAEAAPPPPPEPEPEPVSFDDEVLELTDPIAPEPELPPLETVGDIDVYSPPEPESEPAYTPPPAAPVFDRDEVAEQLVGVSAASAAASAFGSLSSALLMPKDGRTLEDVVRELLRPLLKEWLDQNLPRIVETKVEEEVQRISRGRGA
21	DE-N 50%	MSDQSQEPTMEEILASIRRIISEDNAPAEPAANAAPPPPPEPNPEPVSFNDNVLELTNPIAPEPNLPPLETVGNIDVYSPPNPESNPAYTPPPAAPVFDRNEVAEQLVGVSAASAAASAFGSLSSALLMPKDGRTLEDVVRELLRPLLKEWLDQNLPRIVETKVEEEVQRISRGRGA
22	DE-N 100%	MSDQSQEPTMEEILASIRRIISENNAPANPAANAAPPPPPNPNPNPVSFNNNVLNLTNPIAPNPNLPPLNTVGNINVYSPPNPNSNPAYTPPPAAPVFNRNEVAEQLVGVSAASAAASAFGSLSSALLMPKDGRTLEDVVRELLRPLLKEWLDQNLPRIVETKVEEEVQRISRGRGA
23	Pentavalent PopZ	MSDQSQEPTMEEILASIRRIISEDDAPAEPAAEAAPPPPPEPEPEPVSFDDEVLELTDPIAPEPELPPLETVGDIDVYSPPEPESEPAYTPPPAAPVFDRDEVAEQLVGVSAASAAASAFGSLSSALLMPKDGRTLEDVVRELLRPLLKEWLDQNLPRIVETKVEEEVQRISRGRGAGGGGSGGGGSLEDVVRELLRPLLKEWLDQNLPRIVETKVEEEVQRISRGRGA
24	Pentavalent PopZ with IDR-156	MSDQSQEPTMEEILASIRRIISEDDAPAEPAAEAAPPPPPEPEPEPVSFDDEVLELTDPIAPEPELPPLETVGDIDVYSPPEPESEPAYTPPPAAPVFDRDDDAPAEPAAEAAPPPPPEPEPEPVSFDDEVLELTDPIAPEPELPPLETVGDIDVYSPPEPESEPAYTPPPAAPVFDRDEVAEQLVGVSAASAAASAFGSLSSALLMPKDGRTLEDVVRELLRPLLKEWLDQNLPRIVETKVEEEVQRISRGRGAGGGGSGGGGSLEDVVRELLRPLLKEWLDQNLPRIVETKVEEEVQRISRGRGA
