# Supplementary material for: The material properties of a bacterial-derived biomolecular condensate tune biological function in natural and synthetic systems
Source: Nat Commun. 2022 Sep 26;13:5643. doi: 10.1038/s41467-022-33221-z (PMC9512792; doi:10.1038/s41467-022-33221-z)
Supplement: Supplementary file 5 — Supplementary Data 2 [file 41467_2022_33221_MOESM5_ESM.xlsx]

## Sheet: Supporting data 2
Name	Sequence	Description
EGFP_PopZ	MSKGEELFTGVVPILVELDGDVNGHKFSVSGEGEGDATYGKLTLKFICTTGKLPVPWPTLVTTLTYGVQCFSRYPDHMKQHDFFKSAMPEGYVQERTIFFKDDGNYKTRAEVKFEGDTLVNRIELKGIDFKEDGNILGHKLEYNYNSHNVYIMADKQKNGIKVNFKIRHNIEDGSVQLADHYQQNTPIGDGPVLLPDNHYLSTQSALSKDPNEKRDHMVLLEFVTAAGITHGMDEL YKGGGGGSGGGGSGGGGSGGGGSMSDQSQEPTMEEILASIRRIISEDDAPAEPAAEAAPPPPPEPEPEPVSFDDEVLELTDPIAPEPELPPLETVGDIDVYSPPEPESEPAYTPPPAAPVFDRDEVAEQLVGVSAASAAASAFGSLSSALLMPKDGRTLEDV…	EGFP fused to full length PopZ
Deletions
EGFP_PopZ_d1	MSKGEELFTGVVPILVELDGDVNGHKFSVSGEGEGDATYGKLTLKFICTTGKLPVPWPTLVTTLTYGVQCFSRYPDHMKQHDFFKSAMPEGYVQERTIFFKDDGNYKTRAEVKFEGDTLVNRIELKGIDFKEDGNILGHKLEYNYNSHNVYIMADKQKNGIKVNFKIRHNIEDGSVQLADHYQQNTPIGDGPVLLPDNHYLSTQSALSKDPNEKRDHMVLLEFVTAAGITHGMDEL YKGGGGGSGGGGSGGGGSGGGGSDDAPAEPAAEAAPPPPPEPEPEPVSFDDEVLELTDPIAPEPELPPLETVGDIDVYSPPEPESEPAYTPPPAAPVFDRDEVAEQLVGVSAASAAASAFGSLSSALLMPKDGRTLEDVVRELLRPLLKEWLDQNLPRIVET…	EGFP fused to PopZ delta 1-23
EGFP_PopZ_d2	MSKGEELFTGVVPILVELDGDVNGHKFSVSGEGEGDATYGKLTLKFICTTGKLPVPWPTLVTTLTYGVQCFSRYPDHMKQHDFFKSAMPEGYVQERTIFFKDDGNYKTRAEVKFEGDTLVNRIELKGIDFKEDGNILGHKLEYNYNSHNVYIMADKQKNGIKVNFKIRHNIEDGSVQLADHYQQNTPIGDGPVLLPDNHYLSTQSALSKDPNEKRDHMVLLEFVTAAGITHGMDEL YKGGGGGSGGGGSGGGGSGGGGSMSDQSQEPTMEEILASIRRIISEEVAEQLVGVSAASAAASAFGSLSSALLMPKDGRTLEDVVRELLRPLLKEWLDQNLPRIVETKVEEEVQRISRGRGA	EGFP fused to PopZ delta 24-101
EGFP_PopZ_d3	MSKGEELFTGVVPILVELDGDVNGHKFSVSGEGEGDATYGKLTLKFICTTGKLPVPWPTLVTTLTYGVQCFSRYPDHMKQHDFFKSAMPEGYVQERTIFFKDDGNYKTRAEVKFEGDTLVNRIELKGIDFKEDGNILGHKLEYNYNSHNVYIMADKQKNGIKVNFKIRHNIEDGSVQLADHYQQNTPIGDGPVLLPDNHYLSTQSALSKDPNEKRDHMVLLEFVTAAGITHGMDEL YKGGGGGSGGGGSGGGGSGGGGSMSDQSQEPTMEEILASIRRIISEDDAPAEPAAEAAPPPPPEPEPEPVSFDDEVLELTDPIAPEPELPPLETVGDIDVYSPPEPESEPAYTPPPAAPVFDRDGRTLEDVVRELLRPLLKEWLDQNLPRIVETKVEEEVQR…	EGFP fused to PopZ delta 102-XXXX
EGFP_PopZ_d4	MSKGEELFTGVVPILVELDGDVNGHKFSVSGEGEGDATYGKLTLKFICTTGKLPVPWPTLVTTLTYGVQCFSRYPDHMKQHDFFKSAMPEGYVQERTIFFKDDGNYKTRAEVKFEGDTLVNRIELKGIDFKEDGNILGHKLEYNYNSHNVYIMADKQKNGIKVNFKIRHNIEDGSVQLADHYQQNTPIGDGPVLLPDNHYLSTQSALSKDPNEKRDHMVLLEFVTAAGITHGMDEL YKGGGGGSGGGGSGGGGSGGGGSMSDQSQEPTMEEILASIRRIISEDDAPAEPAAEAAPPPPPEPEPEPVSFDDEVLELTDPIAPEPELPPLETVGDIDVYSPPEPESEPAYTPPPAAPVFDRDEVAEQLVGVSAASAAASAFGSLSSALLMPKDPRIVETK…
EGFP_PopZ_d5	MSKGEELFTGVVPILVELDGDVNGHKFSVSGEGEGDATYGKLTLKFICTTGKLPVPWPTLVTTLTYGVQCFSRYPDHMKQHDFFKSAMPEGYVQERTIFFKDDGNYKTRAEVKFEGDTLVNRIELKGIDFKEDGNILGHKLEYNYNSHNVYIMADKQKNGIKVNFKIRHNIEDGSVQLADHYQQNTPIGDGPVLLPDNHYLSTQSALSKDPNEKRDHMVLLEFVTAAGITHGMDEL YKGGGGGSGGGGSGGGGSGGGGSMSDQSQEPTMEEILASIRRIISEDDAPAEPAAEAAPPPPPEPEPEPVSFDDEVLELTDPIAPEPELPPLETVGDIDVYSPPEPESEPAYTPPPAAPVFDRDEVAEQLVGVSAASAAASAFGSLSSALLMPKDGRTLEDV…
IDR mutants
EGFP_PopZ_40	MSKGEELFTGVVPILVELDGDVNGHKFSVSGEGEGDATYGKLTLKFICTTGKLPVPWPTLVTTLTYGVQCFSRYPDHMKQHDFFKSAMPEGYVQERTIFFKDDGNYKTRAEVKFEGDTLVNRIELKGIDFKEDGNILGHKLEYNYNSHNVYIMADKQKNGIKVNFKIRHNIEDGSVQLADHYQQNTPIGDGPVLLPDNHYLSTQSALSKDPNEKRDHMVLLEFVTAAGITHGMDELYKGGGGGSGGGGSGGGGSGGGGSMSDQSQEPTMEEILASIRRIISEDDAPAEPAAEAAPPPPPEPEPEPVSFDDEVLELTDPIAPEVAEQLVGVSAASAAASAFGSLSSALLMPKDGRTLEDVVRELLRPLLKEWLDQNLPRIVETKVEEEVQRISRGRGA	EGFP fused to PopZ with half IDR
EGFP_PopZ_156	MSKGEELFTGVVPILVELDGDVNGHKFSVSGEGEGDATYGKLTLKFICTTGKLPVPWPTLVTTLTYGVQCFSRYPDHMKQHDFFKSAMPEGYVQERTIFFKDDGNYKTRAEVKFEGDTLVNRIELKGIDFKEDGNILGHKLEYNYNSHNVYIMADKQKNGIKVNFKIRHNIEDGSVQLADHYQQNTPIGDGPVLLPDNHYLSTQSALSKDPNEKRDHMVLLEFVTAAGITHGMDELYKGGGGGSGGGGSGGGGSGGGGSMSDQSQEPTMEEILASIRRIISEDDAPAEPAAEAAPPPPPEPEPEPVSFDDEVLELTDPIAPEPELPPLETVGDIDVYSPPEPESEPAYPPPAAPVFDRDDDAPAEPAAEAAPPPPPEPEPEPVSFDDEVLELTDPIAPE…	EGFP fused to PopZ with double IDR
EGFP-PopZ_L1	MSKGEELFTGVVPILVELDGDVNGHKFSVSGEGEGDATYGKLTLKFICTTGKLPVPWPTLVTTLTYGVQCFSRYPDHMKQHDFFKSAMPEGYVQERTIFFKDDGNYKTRAEVKFEGDTLVNRIELKGIDFKEDGNILGHKLEYNYNSHNVYIMADKQKNGIKVNFKIRHNIEDGSVQLADHYQQNTPIGDGPVLLPDNHYLSTQSALSKDPNEKRDHMVLLEFVTAAGITHGMDEL YKGGGGGSGGGGSGGGGSGGGGSMSDQSQEPTMEEILASIRRIISEFIPRSDAYAAVGLAPTPPTPFPLDEPAPPLPSPPPVIDTEPYPVAPAPPLSPAEPEPVAEPDDEDAEEEEPEDDEVDEEVAEQLVGVSAASAAASAFGSLSSALLMPKDGRTLEDV…	EGFP fused to PopZ with IDR mutant 1
EGFP-PopZ_L2	MSKGEELFTGVVPILVELDGDVNGHKFSVSGEGEGDATYGKLTLKFICTTGKLPVPWPTLVTTLTYGVQCFSRYPDHMKQHDFFKSAMPEGYVQERTIFFKDDGNYKTRAEVKFEGDTLVNRIELKGIDFKEDGNILGHKLEYNYNSHNVYIMADKQKNGIKVNFKIRHNIEDGSVQLADHYQQNTPIGDGPVLLPDNHYLSTQSALSKDPNEKRDHMVLLEFVTAAGITHGMDELYKGGGGGSGGGGSGGGGSGGGGSMSDQSQEPTMEEILASIRRIISEALPPPRVPLSAEEPVPPPLTPPLPAAPPPDDPIPEAEDEEPDVFDDEAEAPFSYDTGEVEIPADPAPPPEEEYSVDAEVAEQLVGVSAASAAASAFGSLSSALLMPKDGRTLEDVVR…	EGFP fused to PopZ with IDR mutant 7
EGFP-PopZ_L3	MSKGEELFTGVVPILVELDGDVNGHKFSVSGEGEGDATYGKLTLKFICTTGKLPVPWPTLVTTLTYGVQCFSRYPDHMKQHDFFKSAMPEGYVQERTIFFKDDGNYKTRAEVKFEGDTLVNRIELKGIDFKEDGNILGHKLEYNYNSHNVYIMADKQKNGIKVNFKIRHNIEDGSVQLADHYQQNTPIGDGPVLLPDNHYLSTQSALSKDPNEKRDHMVLLEFVTAAGITHGMDEL YKGGGGGSGGGGSGGGGSGGGGSMSDQSQEPTMEEILASIRRIISELPEPIFPPPYFEIPPSPPVPPEDETDPEARPPPVDPAGLDTPPDAESADDEVEEPADEEEEASPTYVLAPPADLAPVAEVAEQLVGVSAASAAASAFGSLSSALLMPKDGRTLEDV…	EGFP fused to PopZ with IDR mutant 3
EGFP-PopZ_L4	MSKGEELFTGVVPILVELDGDVNGHKFSVSGEGEGDATYGKLTLKFICTTGKLPVPWPTLVTTLTYGVQCFSRYPDHMKQHDFFKSAMPEGYVQERTIFFKDDGNYKTRAEVKFEGDTLVNRIELKGIDFKEDGNILGHKLEYNYNSHNVYIMADKQKNGIKVNFKIRHNIEDGSVQLADHYQQNTPIGDGPVLLPDNHYLSTQSALSKDPNEKRDHMVLLEFVTAAGITHGMDELYKGGGGGSGGGGSGGGGSGGGGSMSDQSQEPTMEEILASIRRIISELESVPPDEPPPEDPETFDAPPAPAEVPIDDEVPAEASGAEPPASLPPPVRPYLDEAETIYPPPEFDPADEPDLEPVAEVAEQLVGVSAASAAASAFGSLSSALLMPKDGRTLEDVVR…	EGFP fused to PopZ with IDR mutant 13
EGFP-PopZ_C acidity (L5)	MSKGEELFTGVVPILVELDGDVNGHKFSVSGEGEGDATYGKLTLKFICTTGKLPVPWPTLVTTLTYGVQCFSRYPDHMKQHDFFKSAMPEGYVQERTIFFKDDGNYKTRAEVKFEGDTLVNRIELKGIDFKEDGNILGHKLEYNYNSHNVYIMADKQKNGIKVNFKIRHNIEDGSVQLADHYQQNTPIGDGPVLLPDNHYLSTQSALSKDPNEKRDHMVLLEFVTAAGITHGMDEL YKGGGGGSGGGGSGGGGSGGGGSMSDQSQEPTMEEILASIRRIISEPPIFAVPPPPYLAPPPDPPPPPYPASAGFPSVPVTTAPRLPVPEPSIPAEAAEADEPATLDVEEEEDEEDDEDDLEDEEVAEQLVGVSAASAAASAFGSLSSALLMPKDGRTLEDV…	EGFP fused to PopZ with IDR mutant 5 (c-acidity)
EGFP-PopZ_L6	MSKGEELFTGVVPILVELDGDVNGHKFSVSGEGEGDATYGKLTLKFICTTGKLPVPWPTLVTTLTYGVQCFSRYPDHMKQHDFFKSAMPEGYVQERTIFFKDDGNYKTRAEVKFEGDTLVNRIELKGIDFKEDGNILGHKLEYNYNSHNVYIMADKQKNGIKVNFKIRHNIEDGSVQLADHYQQNTPIGDGPVLLPDNHYLSTQSALSKDPNEKRDHMVLLEFVTAAGITHGMDEL YKGGGGGSGGGGSGGGGSGGGGSMSDQSQEPTMEEILASIRRIISELEPVDSVPPDSDEYPYDPEFETPVAPEDLVLEPLDAEGPFPPPPADDPVEIEPPAPAAEAPDEASPPTPIEPPAAEREVAEQLVGVSAASAAASAFGSLSSALLMPKDGRTLEDVV…	EGFP fused to PopZ with IDR mutant 6
EGFP-PopZ_L7	MSKGEELFTGVVPILVELDGDVNGHKFSVSGEGEGDATYGKLTLKFICTTGKLPVPWPTLVTTLTYGVQCFSRYPDHMKQHDFFKSAMPEGYVQERTIFFKDDGNYKTRAEVKFEGDTLVNRIELKGIDFKEDGNILGHKLEYNYNSHNVYIMADKQKNGIKVNFKIRHNIEDGSVQLADHYQQNTPIGDGPVLLPDNHYLSTQSALSKDPNEKRDHMVLLEFVTAAGITHGMDELYKGGGGGSGGGGSGGGGSGGGGSMSDQSQEPTMEEILASIRRIISEPAPVVAPPVDPPPAPDDETPEPVDIPVPPALEAPELDFPEAYYPEGPPAADDRLPTEPEESAPDSAIFELESDPEPEEVAEQLVGVSAASAAASAFGSLSSALLMPKDGRTLEDVVR…	EGFP fused to PopZ with IDR mutant 7
EGFP-PopZ_L9	MSKGEELFTGVVPILVELDGDVNGHKFSVSGEGEGDATYGKLTLKFICTTGKLPVPWPTLVTTLTYGVQCFSRYPDHMKQHDFFKSAMPEGYVQERTIFFKDDGNYKTRAEVKFEGDTLVNRIELKGIDFKEDGNILGHKLEYNYNSHNVYIMADKQKNGIKVNFKIRHNIEDGSVQLADHYQQNTPIGDGPVLLPDNHYLSTQSALSKDPNEKRDHMVLLEFVTAAGITHGMDEL YKGGGGGSGGGGSGGGGSGGGGSMSDQSQEPTMEEILASIRRIISEAYEPPEPDEDPEEDPDPEGALPEPDEPPEAPDAPSLEIFPTEVDPYVALEVAAFATLASAPRPPDVPVPEIPSPPDPEVAEQLVGVSAASAAASAFGSLSSALLMPKDGRTLEDVV…	EGFP fused to PopZ with IDR mutant 9
EGFP-PopZ_L10	MSKGEELFTGVVPILVELDGDVNGHKFSVSGEGEGDATYGKLTLKFICTTGKLPVPWPTLVTTLTYGVQCFSRYPDHMKQHDFFKSAMPEGYVQERTIFFKDDGNYKTRAEVKFEGDTLVNRIELKGIDFKEDGNILGHKLEYNYNSHNVYIMADKQKNGIKVNFKIRHNIEDGSVQLADHYQQNTPIGDGPVLLPDNHYLSTQSALSKDPNEKRDHMVLLEFVTAAGITHGMDEL YKGGGGGSGGGGSGGGGSGGGGSMSDQSQEPTMEEILASIRRIISEPAASVIYDAPSIEEFPPPPEDGEAAEPPPALPDEVTPVSPEVEDFAPPPPPAEDPPRPAYEDDEPPAVLEEPDTTLDLEVAEQLVGVSAASAAASAFGSLSSALLMPKDGRTLEDV…	EGFP fused to PopZ with IDR mutant 10
EGFP-PopZ_L11	MSKGEELFTGVVPILVELDGDVNGHKFSVSGEGEGDATYGKLTLKFICTTGKLPVPWPTLVTTLTYGVQCFSRYPDHMKQHDFFKSAMPEGYVQERTIFFKDDGNYKTRAEVKFEGDTLVNRIELKGIDFKEDGNILGHKLEYNYNSHNVYIMADKQKNGIKVNFKIRHNIEDGSVQLADHYQQNTPIGDGPVLLPDNHYLSTQSALSKDPNEKRDHMVLLEFVTAAGITHGMDEL YKGGGGGSGGGGSGGGGSGGGGSMSDQSQEPTMEEILASIRRIISEPFVATDPEPALEEIAPTDYSDPAVPLPDPPEDDPRFEPVAAAASADVPPEEDPVPELPEPSEEEPPPDPEGILPPAYEVAEQLVGVSAASAAASAFGSLSSALLMPKDGRTLEDVV…	EGFP fused to PopZ with IDR mutant 11
EGFP-PopZ_L12	MSKGEELFTGVVPILVELDGDVNGHKFSVSGEGEGDATYGKLTLKFICTTGKLPVPWPTLVTTLTYGVQCFSRYPDHMKQHDFFKSAMPEGYVQERTIFFKDDGNYKTRAEVKFEGDTLVNRIELKGIDFKEDGNILGHKLEYNYNSHNVYIMADKQKNGIKVNFKIRHNIEDGSVQLADHYQQNTPIGDGPVLLPDNHYLSTQSALSKDPNEKRDHMVLLEFVTAAGITHGMDEL YKGGGGGSGGGGSGGGGSGGGGSMSDQSQEPTMEEILASIRRIISERDAEAVPFYPPELVELPEPEPPPTAVDVPESDDPAVIAGATETEEELPEPIDSPSPALPPAFPPPADPDPPPDEYDEAEVAEQLVGVSAASAAASAFGSLSSALLMPKDGRTLEDV…	EGFP fused to PopZ with IDR mutant 12
EGFP-PopZ_L13	MSKGEELFTGVVPILVELDGDVNGHKFSVSGEGEGDATYGKLTLKFICTTGKLPVPWPTLVTTLTYGVQCFSRYPDHMKQHDFFKSAMPEGYVQERTIFFKDDGNYKTRAEVKFEGDTLVNRIELKGIDFKEDGNILGHKLEYNYNSHNVYIMADKQKNGIKVNFKIRHNIEDGSVQLADHYQQNTPIGDGPVLLPDNHYLSTQSALSKDPNEKRDHMVLLEFVTAAGITHGMDELYKGGGGGSGGGGSGGGGSGGGGSMSDQSQEPTMEEILASIRRIISEPPSYPDDSEIEPAAAFDPPEPPEPLPLPDGALEPDSPPPADEAAPDIPVEVREATPVPEAAPEDEPEDPVTFPEYLVEVAEQLVGVSAASAAASAFGSLSSALLMPKDGRTLEDVVR…	EGFP fused to PopZ with IDR mutant 2
EGFP-PopZ_L14	MSKGEELFTGVVPILVELDGDVNGHKFSVSGEGEGDATYGKLTLKFICTTGKLPVPWPTLVTTLTYGVQCFSRYPDHMKQHDFFKSAMPEGYVQERTIFFKDDGNYKTRAEVKFEGDTLVNRIELKGIDFKEDGNILGHKLEYNYNSHNVYIMADKQKNGIKVNFKIRHNIEDGSVQLADHYQQNTPIGDGPVLLPDNHYLSTQSALSKDPNEKRDHMVLLEFVTAAGITHGMDEL YKGGGGGSGGGGSGGGGSGGGGSMSDQSQEPTMEEILASIRRIISEAPEEAPPDTEIYTPEPSPEYPRPPVPEPDPTEPVDAVSESVLPLAVPEEALPAIEDAGPDALPDDAPDPEPPEFPAFDEVAEQLVGVSAASAAASAFGSLSSALLMPKDGRTLEDV…	EGFP fused to PopZ with IDR mutant 14
EGFP-PopZ_L15	MSKGEELFTGVVPILVELDGDVNGHKFSVSGEGEGDATYGKLTLKFICTTGKLPVPWPTLVTTLTYGVQCFSRYPDHMKQHDFFKSAMPEGYVQERTIFFKDDGNYKTRAEVKFEGDTLVNRIELKGIDFKEDGNILGHKLEYNYNSHNVYIMADKQKNGIKVNFKIRHNIEDGSVQLADHYQQNTPIGDGPVLLPDNHYLSTQSALSKDPNEKRDHMVLLEFVTAAGITHGMDEL YKGGGGGSGGGGSGGGGSGGGGSMSDQSQEPTMEEILASIRRIISEDFPESPGDVVADTPYEVPEPAEAPDVLEPPSELYPERAPDPPAEAAPEPPPDTADATEFPAEPVEPLDPPLSDIIEPPEVAEQLVGVSAASAAASAFGSLSSALLMPKDGRTLEDV…	EGFP fused to PopZ with IDR mutant 15
EGFP-PopZ_L16	MSKGEELFTGVVPILVELDGDVNGHKFSVSGEGEGDATYGKLTLKFICTTGKLPVPWPTLVTTLTYGVQCFSRYPDHMKQHDFFKSAMPEGYVQERTIFFKDDGNYKTRAEVKFEGDTLVNRIELKGIDFKEDGNILGHKLEYNYNSHNVYIMADKQKNGIKVNFKIRHNIEDGSVQLADHYQQNTPIGDGPVLLPDNHYLSTQSALSKDPNEKRDHMVLLEFVTAAGITHGMDEL YKGGGGGSGGGGSGGGGSGGGGSMSDQSQEPTMEEILASIRRIISEDLDLLAEPEAPDEEPREAEAPAPEPGPTFPEPITVAPESPDVPPPPADAPLESDIPEPAPYDYEEPVPPVDADFSVPEVAEQLVGVSAASAAASAFGSLSSALLMPKDGRTLEDVV…	EGFP fused to PopZ with IDR mutant 16
EGFP-PopZ_N acidity (L17)	MSKGEELFTGVVPILVELDGDVNGHKFSVSGEGEGDATYGKLTLKFICTTGKLPVPWPTLVTTLTYGVQCFSRYPDHMKQHDFFKSAMPEGYVQERTIFFKDDGNYKTRAEVKFEGDTLVNRIELKGIDFKEDGNILGHKLEYNYNSHNVYIMADKQKNGIKVNFKIRHNIEDGSVQLADHYQQNTPIGDGPVLLPDNHYLSTQSALSKDPNEKRDHMVLLEFVTAAGITHGMDEL YKGGGGGSGGGGSGGGGSGGGGSMSDQSQEPTMEEILASIRRIISEEDELDDEDDEEDEEEEVDLTAPEDAEAAEAPISPEPVPLRPATTVPVSPFGASAPYPPPPPDPPPALYPPPPVAFIPPEVAEQLVGVSAASAAASAFGSLSSALLMPKDGRTLEDV…	EGFP fused to PopZ with IDR mutant 17 (n-acidity)
EGFP-PopZ_L18	MSKGEELFTGVVPILVELDGDVNGHKFSVSGEGEGDATYGKLTLKFICTTGKLPVPWPTLVTTLTYGVQCFSRYPDHMKQHDFFKSAMPEGYVQERTIFFKDDGNYKTRAEVKFEGDTLVNRIELKGIDFKEDGNILGHKLEYNYNSHNVYIMADKQKNGIKVNFKIRHNIEDGSVQLADHYQQNTPIGDGPVLLPDNHYLSTQSALSKDPNEKRDHMVLLEFVTAAGITHGMDEL YKGGGGGSGGGGSGGGGSGGGGSMSDQSQEPTMEEILASIRRIISEEVVSIAPDLDPEEDPDPDALPAPSATTVLIDPEPEAGREPEAFEDLPPPPEDPDPEAFPYAPVYEPPEPPPEVAPSAEVAEQLVGVSAASAAASAFGSLSSALLMPKDGRTLEDVV…	EGFP fused to PopZ with IDR mutant 18
EGFP-PopZ_100%(P-G)	MSKGEELFTGVVPILVELDGDVNGHKFSVSGEGEGDATYGKLTLKFICTTGKLPVPWPTLVTTLTYGVQCFSRYPDHMKQHDFFKSAMPEGYVQERTIFFKDDGNYKTRAEVKFEGDTLVNRIELKGIDFKEDGNILGHKLEYNYNSHNVYIMADKQKNGIKVNFKIRHNIEDGSVQLADHYQQNTPIGDGPVLLPDNHYLSTQSALSKDPNEKRDHMVLLEFVTAAGITHGMDEL YKGGGGGSGGGGSGGGGSGGGGSMSDQSQEPTMEEILASIRRIISEDDAGAEGAAEAAGGGGGEGEGEGVSFDDEVLELTDGIAGEGELGGLETVGDIDVYSGGEGESEGAYTGGGAAGVFDRDEVAEQLVGVSAASAAASAFGSLSSALLMPKDGRTLEDV…	EGFP fused to PopZ with a mutant IDR, replacing all of its prolines with glycines
EGFP-PopZ_50%(D/E-N)	MSKGEELFTGVVPILVELDGDVNGHKFSVSGEGEGDATYGKLTLKFICTTGKLPVPWPTLVTTLTYGVQCFSRYPDHMKQHDFFKSAMPEGYVQERTIFFKDDGNYKTRAEVKFEGDTLVNRIELKGIDFKEDGNILGHKLEYNYNSHNVYIMADKQKNGIKVNFKIRHNIEDGSVQLADHYQQNTPIGDGPVLLPDNHYLSTQSALSKDPNEKRDHMVLLEFVTAAGITHGMDEL YKGGGGGSGGGGSGGGGSGGGGSMSDQSQEPTMEEILASIRRIISENDAPANPAAEAAPPPPPNPEPNPVSFDNEVLNLTDPIAPNPELPPLNTVGDINVYSPPEPNSEPAYTPPPAAPVFNRDEVAEQLVGVSAASAAASAFGSLSSALLMPKDGRTLEDV…	EGFP fused to PopZ with a mutant IDR, replacing 50% of its acidic residues with asparagines
EGFP-PopZ_100%(D/E-N)	MSKGEELFTGVVPILVELDGDVNGHKFSVSGEGEGDATYGKLTLKFICTTGKLPVPWPTLVTTLTYGVQCFSRYPDHMKQHDFFKSAMPEGYVQERTIFFKDDGNYKTRAEVKFEGDTLVNRIELKGIDFKEDGNILGHKLEYNYNSHNVYIMADKQKNGIKVNFKIRHNIEDGSVQLADHYQQNTPIGDGPVLLPDNHYLSTQSALSKDPNEKRDHMVLLEFVTAAGITHGMDEL YKGGGGGSGGGGSGGGGSGGGGSMSDQSQEPTMEEILASIRRIISENNAPANPAANAAPPPPPNPNPNPVSFNNNVLNLTNPIAPNPNLPPLNTVGNINVYSPPNPNSNPAYTPPPAAPVFNRNEVAEQLVGVSAASAAASAFGSLSSALLMPKDGRTLEDV…	EGFP fused to PopZ with a mutant IDR, replacing all of its acidic residues with asparagines
OD mutants
EGFP_PopZ_pentavalent	MSKGEELFTGVVPILVELDGDVNGHKFSVSGEGEGDATYGKLTLKFICTTGKLPVPWPTLVTTLTYGVQCFSRYPDHMKQHDFFKSAMPEGYVQERTIFFKDDGNYKTRAEVKFEGDTLVNRIELKGIDFKEDGNILGHKLEYNYNSHNVYIMADKQKNGIKVNFKIRHNIEDGSVQLADHYQQNTPIGDGPVLLPDNHYLSTQSALSKDPNEKRDHMVLLEFVTAAGITHGMDEL YKGGGGGSGGGGSGGGGSGGGGSMSDQSQEPTMEEILASIRRIISEDDAPAEPAAEAAPPPPPEPEPEPVSFDDEVLELTDPIAPEPELPPLETVGDIDVYSPPEPESEPAYTPPPAAPVFDRDEVAEQLVGVSAASAAASAFGSLSSALLMPKDGRTLEDV…	EGFP fused to PopZ with pentavalent OD
EGFP_PopZ_158_pentavalent	MSKGEELFTGVVPILVELDGDVNGHKFSVSGEGEGDATYGKLTLKFICTTGKLPVPWPTLVTTLTYGVQCFSRYPDHMKQHDFFKSAMPEGYVQERTIFFKDDGNYKTRAEVKFEGDTLVNRIELKGIDFKEDGNILGHKLEYNYNSHNVYIMADKQKNGIKVNFKIRHNIEDGSVQLADHYQQNTPIGDGPVLLPDNHYLSTQSALSKDPNEKRDHMVLLEFVTAAGITHGMDEL YKGGGGGSGGGGSGGGGSGGGGSMSDQSQEPTMEEILASIRRIISEDDAPAEPAAEAAPPPPPEPEPEPVSFDDEVLELTDPIAPEPELPPLETVGDIDVYSPPEPESEPAYTPPPAAPVFDRDDDAPAEPAAEAAPPPPPEPEPEPVSFDDEVLELTDPIA…	EGFP fused to PopZ with double IDR and pentavalent OD
PopTag
EGFP_PopTag	MSKGEELFTGVVPILVELDGDVNGHKFSVSGEGEGDATYGKLTLKFICTTGKLPVPWPTLVTTLTYGVQCFSRYPDHMKQHDFFKSAMPEGYVQERTIFFKDDGNYKTRAEVKFEGDTLVNRIELKGIDFKEDGNILGHKLEYNYNSHNVYIMADKQKNGIKVNFKIRHNIEDGSVQLADHYQQNTPIGDGPVLLPDNHYLSTQSALSKDPNEKRDHMVLLEFVTAAGITHGMDEL YKGGGGGSGGGGSGGGGSGGGGSEVAEQLVGVSAASAAASAFGSLSSALLMPKDGRTLEDVVRELLRPLLKEWLDQNLPRIVETKVEEEVQRISRGRGA	EGFP fused to PopTag
EGFP_PopTag_156	MSKGEELFTGVVPILVELDGDVNGHKFSVSGEGEGDATYGKLTLKFICTTGKLPVPWPTLVTTLTYGVQCFSRYPDHMKQHDFFKSAMPEGYVQERTIFFKDDGNYKTRAEVKFEGDTLVNRIELKGIDFKEDGNILGHKLEYNYNSHNVYIMADKQKNGIKVNFKIRHNIEDGSVQLADHYQQNTPIGDGPVLLPDNHYLSTQSALSKDPNEKRDHMVLLEFVTAAGITHGMDEL YKGGGGGSGGGGSGGGGSGGGGSDDAPAEPAAEAAPPPPPEPEPEPVSFDDEVLELTDPIAPEPELPPLETVGDIDVYSPPEPESEPAYPPPAAPVFDRDDDAPAEPAAEAAPPPPPEPEPEPVSFDDEVLELTDPIAPEPELPPLETVGDIDVYSPPEPES…	EGFP fused to PopZ double IDR and PopTag
SPTN2 ABD_EGFP_PopTag	MSSTLSPTDFDSLEIQGQYSDINNRWDLPDSDWDNDSSSARLFERSRIKALADEREAVQKKTFTKWVNSHLARVTCRVGDLYSDLRDGRNLLRLLEVLSGEILPKPTKGRMRIHCLENVDKALQFLKEQKVHLENMGSHDIVDGNHRLTLGLVWTIILRFQIQDISVETEDNKEKKSAKDALLLWCQMKTAGYPNVNVHNFTTSWRDGLAFNAIVHKHRPDLLDFESLKKCNAHYNLQNAFNLAEKELGLTKLLDPEDVNVDQPDEKSIITYVATYYHYFSKMKALAVEGKRIGKVLDHAGGGGGSGGGGSGGGGSGGGGSMSKGEELFTGVVPILVELDGDVNGHKFSVSGEGEGDATYGKLTLKFICTTGKLPVPWPTLVTTLTYGVQCFSRYPDHM…	b-spectrin actin binding domain fused to EGFP and PopTag
M17_EGFP_PopTag	MGARASVLSGGELDKWEKIRLRPGGKKQYKLKHIVWASRELERFAVNPGLLETSEGCRQILGQLQPSLQTGSEELRSLYNTIAVLYCVHQRIDVKDTKEALDKIEEEQNKSKKKAQQAAADTGNNSQVSQNYGGGGGSGGGGSGGGGSGGGGSMSKGEELFTGVVPILVELDGDVNGHKFSVSGEGEGDATYGKLTLKFICTTGKLPVPWPTLVTTLTYGVQCFSRYPDHMKQHDFFKSAMPEGYVQERTIFFKDDGNYKTRAEVKFEGDTLVNRIELKGIDFKEDGNILGHKLEYNYNSHNVYIMADKQKNGIKVNFKIRHNIEDGSVQLADHYQQNTPIGDGPVLLPDNHYLSTQSALSKDPNEKRDHMVLLEFVTAAGITHGMDELYKGGGGGSGG…	M17 peptide is derived from the HIV Gag protein fused to EGFP and PopTag
EBI1_EGFP_PopTag	MAVNVYSTSVTSDNLSRHDMLAWINESLQLNLTKIEQLCSGAAYCQFMDMLFPGSIALKKVKFQAKLEHEYIQNFKILQAGFKRMGVDKIIPVDKLVKGKFQDNFEFVQWFKKFFDANYDGKDYDPVAARQGQETAVAPSLVAPALNKPKKPLTSSSAAPQRPISTQRTAAAPKAGPGVVRKNPGVGNGDDEAAELMQQVNVLKLTVEDLEKERDFYFGKLRNIELICQENEGENDPVLQRIVDILYATDEGFVIPDEGGPQEEQEEYGGGGSGGGGSGGGGSGGGGSMSKGEELFTGVVPILVELDGDVNGHKFSVSGEGEGDATYGKLTLKFICTTGKLPVPWPTLVTTLTYGVQCFSRYPDHMKQHDFFKSAMPEGYVQERTIFFKDDGNYKTRAE…	EBI1 microtubule-binding domain fused to EGFP and PopTag
PLIN1_EGFP_PopTag	MLCRGLDHLEEKIPALQYPPEKIASELKDTISTRLRSARNSISVPIASTSDKVLGAALAGCELAWGVARDTAEFAANTRAGRLASGGADLALGSIEKVVEYLLPPDKEESAGGGGSGGGGSGGGGSGGGGSMSKGEELFTGVVPILVELDGDVNGHKFSVSGEGEGDATYGKLTLKFICTTGKLPVPWPTLVTTLTYGVQCFSRYPDHMKQHDFFKSAMPEGYVQERTIFFKDDGNYKTRAEVKFEGDTLVNRIELKGIDFKEDGNILGHKLEYNYNSHNVYIMADKQKNGIKVNFKIRHNIEDGSVQLADHYQQNTPIGDGPVLLPDNHYLSTQSALSKDPNEKRDHMVLLEFVTAAGITHGMDELYKGGGGGSGGGGSGGGGSGGGGSEVAEQLVGV…	amphipathic helix from PLIN1 fused to EGFP and PopTag
EGFP_TurboID_PopTag	MSKGEELFTGVVPILVELDGDVNGHKFSVSGEGEGDATYGKLTLKFICTTGKLPVPWPTLVTTLTYGVQCFSRYPDHMKQHDFFKSAMPEGYVQERTIFFKDDGNYKTRAEVKFEGDTLVNRIELKGIDFKEDGNILGHKLEYNYNSHNVYIMADKQKNGIKVNFKIRHNIEDGSVQLADHYQQNTPIGDGPVLLPDNHYLSTQSALSKDPNEKRDHMVLLEFVTAAGITHGMDELYKGGGGGSGGGGSGGGGSGGGGSMASMTGGQQMGRGSEFMKDNTVPLKLIALLANGEFHSGEQLGETLGMSRAAINKHIQTLRDWGVDVFTVPGKGYSLPEPIPLLNAKQILGQLDGGSVAVLPVVDSTNQYLLDRIGELKSGDACIAEYQQAGRGSRGRKWF…	EGFP fused to TurboID and PopTag
DD_EGFP_PopTag	MGVQVETISPGDGRTFPKRGQTCVVHYTGMLEDGKKVDSSRDRNKPFKFMLGKQEVIRGWEEGVAQMSVGQRAKLTISPDYAYGATGHPGIIPPHATLVFDVELLKPEGGGGSGGGGSGGGGSGGGGSMSKGEELFTGVVPILVELDGDVNGHKFSVSGEGEGDATYGKLTLKFICTTGKLPVPWPTLVTTLTYGVQCFSRYPDHMKQHDFFKSAMPEGYVQERTIFFKDDGNYKTRAEVKFEGDTLVNRIELKGIDFKEDGNILGHKLEYNYNSHNVYIMADKQKNGIKVNFKIRHNIEDGSVQLADHYQQNTPIGDGPVLLPDNHYLSTQSALSKDPNEKRDHMVLLEFVTAAGITHGMDELYKGGGGGSGGGGSGGGGSGGGGSEVAEQLVGVSAA…	Drug stabilizing degron fused to EGFP and PopTag
NanoPop
NanoPop_40	MQVQLVESGGALVQPGGSLRLSCAASGFPVNRYSMRWYRQAPGKEREWVAGMSSAGDRSSYEDSVKGRFTISRDDARNTVYLQMNSLKPEDTAVYYCNVNVGFEYWGQGTQVTVSSKGGGGGSGGGGSGGGGSGGGGSMVSKGEEDNMAIIKEFMRFKVHMEGSVNGHEFEIEGEGEGRPYEGTQTAKLKVTKGGPLPFAWDILSPQFMYGSKAYVKHPADIPDYLKLSFPEGFKWERVMNFEDGGVVTVTQDSSLQDGEFIYKVKLRGTNFPSDGPVMQKKTMGWEASSERMYPEDGALKGEIKQRLKLKDGGHYDAEVKTTYKAKKPVQLPGAYNVNIKLDITSHNEDYTIVEQYERAEGRHSTGGMDELYKGGGGGSGGGGSGGGGSGGGGSDDAP…	EGFP nano body fused to mCherry fused to half PopZ IDR and PopTag
NanoPop_156	MQVQLVESGGALVQPGGSLRLSCAASGFPVNRYSMRWYRQAPGKEREWVAGMSSAGDRSSYEDSVKGRFTISRDDARNTVYLQMNSLKPEDTAVYYCNVNVGFEYWGQGTQVTVSSKGGGGGSGGGGSGGGGSGGGGSMVSKGEEDNMAIIKEFMRFKVHMEGSVNGHEFEIEGEGEGRPYEGTQTAKLKVTKGGPLPFAWDILSPQFMYGSKAYVKHPADIPDYLKLSFPEGFKWERVMNFEDGGVVTVTQDSSLQDGEFIYKVKLRGTNFPSDGPVMQKKTMGWEASSERMYPEDGALKGEIKQRLKLKDGGHYDAEVKTTYKAKKPVQLPGAYNVNIKLDITSHNEDYTIVEQYERAEGRHSTGGMDELYKGGGGGSGGGGSGGGGSGGGGSDDAP…	EGFP nano body fused to mCherry fused to double PopZ IDR and PopTag
