# Supplementary material for: The material properties of a bacterial-derived biomolecular condensate tune biological function in natural and synthetic systems
Source: Nat Commun. 2022 Sep 26;13:5643. doi: 10.1038/s41467-022-33221-z (PMC9512792; doi:10.1038/s41467-022-33221-z)
Supplement: Supplementary file 7 — Source Data [file 41467_2022_33221_MOESM7_ESM.xlsx]

## Sheet: Fig. 3c, Supp Fig. 3c
Fig. 2c	Mobile fraction
Condensate number	WT	delta region 1	delta region 2	delta region 3	delta region 4	delta region 5
1	0.2715	0.4	0.05512	0.7073	0.7946	0.9196
2	0.3723	0.08683	0.1459	0.8261	0.7322	0.8179
3	0.2261	0.332	0.06722	0.7128	0.8825	0.8377
4	0.425	0.06769	0.1568	0.8809	0.9428	0.9316
5	0.3464	0.2378	0.04897	0.7701	0.828	0.8203
6	0.2502	0.4	0.07401	0.8298	0.855	0.8256
7	0.4847	0.3593	0.07985	0.8193	0.7813	0.8658
8	0.4087	0.2153	0.0436	0.7864	0.7983	0.9065
9	0.2587	0.3735	0.06955	0.8251	0.8021	0.7679
10	0.5606	0.2685	0.05827	0.5671	0.797	0.7664
11	0.2252	0.2962	0.05782	0.457	0.7857	0.9113
12	0.421	0.3601	0.05587	0.8184	0.7881	0.8898
13	0.2728	0.2097	0.067	0.8066	0.8532	0.9607
14	0.4191	0.09692	0.06837	0.854	0.8084	0.7878
15	0.3308	0.3999	0.0568	0.7694	0.8479	0.9508
16	0.3162		0.07551	0.8318	0.8534	0.8653
17	0.3994		0.054	0.8454	0.8629	0.9018
18			0.149	0.5657	0.7226	0.777
19				0.7083	0.8929	0.8676
20				0.8204		0.8929
Supplementary Fig. 3c	Recovery curves
PopZ WT
Time [s]	Fluorescence value, after background correction
0	1	1	1	1	1	1	1	1	1	1	1	1	1	1	1	1	1
0.2439	0.992849	1.01081	1.00135	0.99598	1.0102	1.02214	1.00658	1.00589	0.98962	1.00757	1.00453	0.998534	0.990749	1.00487	0.997804	0.982625	0.994325
0.4879	0.993303	1.004	1.00136	0.99088	1.00892	1.0088	0.995617	0.987631	0.996957	1.01001	1.00158	1.01016	0.981683	0.999919	1.0037	0.994789	0.98915
0.731833	0	0	0	0	0	0	0	0	0	0	0	0	0	0	0	0	0
0.975783	0.006377	0.026614	0.027817	0.012013	0.016326	0.014169	0.020078	0.018753	0.011573	0.026132	0.003247	0.020623	0.013345	0.021516	0.01736	0.014609	0.012627
1.21973	0.012294	0.031143	0.036405	0.019546	0.021555	0.017984	0.0301	0.028601	0.01611	0.038489	0.011581	0.028492	0.021106	0.024461	0.024203	0.01811	0.021581
1.46368	0.017313	0.045373	0.039965	0.030178	0.031526	0.021328	0.033623	0.033363	0.020736	0.048537	0.014748	0.033366	0.024479	0.033135	0.0285	0.021564	0.024186
1.70763	0.020193	0.050577	0.047409	0.034278	0.029227	0.026027	0.037072	0.038586	0.027101	0.058512	0.014183	0.040139	0.031558	0.039661	0.039055	0.024212	0.033446
1.95158	0.023191	0.051635	0.046233	0.037699	0.030956	0.031393	0.043438	0.046321	0.02822	0.066676	0.024315	0.046799	0.03371	0.036646	0.041078	0.028701	0.041664
2.19553	0.024052	0.056408	0.047424	0.045793	0.036329	0.031027	0.046133	0.056049	0.028904	0.07245	0.026763	0.054411	0.03461	0.046577	0.042859	0.032484	0.049292
2.43948	0.026078	0.062447	0.048391	0.052057	0.041309	0.034538	0.054667	0.061825	0.034038	0.081622	0.023069	0.054257	0.039207	0.050474	0.046305	0.028974	0.049562
2.68343	0.033238	0.058752	0.055116	0.054349	0.041002	0.03429	0.059581	0.066469	0.032243	0.086401	0.022736	0.061265	0.038597	0.055945	0.054888	0.039385	0.059535
2.92738	0.0315	0.067725	0.056174	0.060691	0.045147	0.042073	0.062335	0.07109	0.035355	0.097361	0.034778	0.061191	0.044532	0.060007	0.053819	0.036298	0.060907
3.17133	0.027842	0.07371	0.057353	0.067932	0.049876	0.038927	0.071365	0.070697	0.036351	0.099617	0.033392	0.067373	0.046051	0.065626	0.060241	0.038478	0.067152
3.41528	0.031348	0.074456	0.055604	0.068533	0.053921	0.045264	0.068478	0.078485	0.042283	0.100814	0.032348	0.076263	0.049477	0.065644	0.064987	0.040238	0.069505
3.65923	0.035102	0.073429	0.05804	0.074338	0.051012	0.045159	0.073892	0.081753	0.04233	0.106574	0.03347	0.076556	0.048612	0.076016	0.068581	0.041293	0.077339
3.90318	0.029412	0.072892	0.0554	0.079891	0.053588	0.045985	0.077148	0.089718	0.045418	0.115735	0.036188	0.078809	0.051167	0.080404	0.065925	0.044037	0.079915
4.14713	0.03426	0.089938	0.057959	0.086214	0.062299	0.046958	0.083022	0.091516	0.045285	0.120762	0.034507	0.084167	0.056232	0.081235	0.069725	0.045524	0.086006
4.39108	0.036459	0.093307	0.059179	0.090371	0.060209	0.04817	0.090141	0.094567	0.049017	0.122255	0.038477	0.087002	0.055083	0.092205	0.077601	0.045799	0.086475
4.63503	0.038251	0.095096	0.059789	0.088383	0.06003	0.052113	0.093423	0.101875	0.048253	0.126153	0.040018	0.089537	0.064076	0.088931	0.080751	0.047782	0.09207
4.87898	0.037571	0.092961	0.064003	0.096502	0.067934	0.05411	0.093299	0.102016	0.050797	0.133715	0.039019	0.095692	0.062898	0.095589	0.077342	0.044638	0.099414
5.12293	0.037984	0.099716	0.063556	0.096073	0.070815	0.054548	0.096069	0.111218	0.05428	0.13654	0.040371	0.100371	0.064513	0.101923	0.085089	0.049418	0.10444
5.36688	0.043076	0.102242	0.06765	0.100228	0.068613	0.058611	0.100102	0.117628	0.053263	0.141136	0.039135	0.101554	0.065774	0.104421	0.088828	0.048546	0.101636
5.61083	0.044235	0.100586	0.068823	0.107081	0.073179	0.057318	0.107668	0.122184	0.055451	0.145869	0.050921	0.106934	0.06729	0.107416	0.094072	0.052697	0.108821
5.85478	0.046158	0.107763	0.066509	0.11427	0.074287	0.062176	0.111481	0.11805	0.05604	0.146656	0.047524	0.108458	0.071946	0.105521	0.091797	0.051834	0.107471
6.09873	0.047673	0.106026	0.074475	0.116161	0.080383	0.064627	0.113775	0.122084	0.056234	0.157175	0.04502	0.111382	0.071387	0.111806	0.096811	0.058173	0.114142
6.34268	0.045601	0.111365	0.069462	0.118177	0.078499	0.066588	0.118037	0.130763	0.056603	0.153705	0.052602	0.113013	0.075073	0.119275	0.097283	0.058983	0.114015
6.58663	0.049635	0.113192	0.069556	0.125224	0.0887	0.06583	0.120103	0.135713	0.064372	0.162008	0.050976	0.120674	0.077728	0.120263	0.102439	0.059322	0.128965
6.83058	0.050953	0.111434	0.07163	0.127393	0.088691	0.068861	0.125928	0.136138	0.066101	0.169418	0.053986	0.122391	0.082145	0.12164	0.101585	0.059021	0.125716
7.07453	0.053685	0.120255	0.070238	0.129696	0.088101	0.072256	0.130922	0.141125	0.066173	0.169275	0.058372	0.122152	0.08361	0.126775	0.101978	0.061537	0.126835
7.31848	0.055697	0.120159	0.075931	0.127172	0.089833	0.072977	0.128632	0.143113	0.067057	0.170121	0.053812	0.127024	0.084122	0.128548	0.109712	0.058757	0.135073
7.56243	0.052785	0.119348	0.078555	0.133812	0.095799	0.073598	0.139532	0.146562	0.066021	0.179894	0.052086	0.125642	0.087445	0.130797	0.106818	0.064535	0.13592
7.80638	0.051495	0.129501	0.073604	0.135797	0.092245	0.076311	0.139506	0.153597	0.068859	0.183813	0.063676	0.134833	0.090138	0.133998	0.108139	0.069436	0.143633
8.05033	0.05568	0.128794	0.077184	0.141633	0.094511	0.076188	0.145518	0.151693	0.067779	0.182154	0.058765	0.132861	0.086931	0.140874	0.116126	0.065423	0.142563
8.29428	0.061184	0.127483	0.07802	0.139809	0.101808	0.08211	0.145706	0.158006	0.075916	0.190057	0.062407	0.138295	0.088298	0.138899	0.11557	0.067537	0.153378
8.53823	0.061196	0.140735	0.082334	0.143141	0.109023	0.076822	0.147865	0.161846	0.071795	0.188896	0.064248	0.140431	0.095295	0.143219	0.115585	0.064425	0.152373
8.78218	0.061455	0.139967	0.084754	0.147646	0.113308	0.081995	0.153722	0.169482	0.07671	0.192668	0.06231	0.144392	0.095075	0.147927	0.12849	0.06681	0.154024
9.02613	0.064909	0.142201	0.087675	0.148257	0.106681	0.083409	0.154092	0.172991	0.07708	0.194852	0.056417	0.144818	0.094853	0.14948	0.124365	0.065171	0.157681
9.27008	0.064488	0.141877	0.081462	0.157508	0.109846	0.0853	0.156646	0.175341	0.074722	0.199258	0.070163	0.149344	0.102292	0.150449	0.123164	0.074303	0.157335
9.51403	0.066161	0.148092	0.086266	0.158302	0.109402	0.084759	0.161201	0.169035	0.074138	0.201563	0.070273	0.153799	0.104032	0.151846	0.125729	0.0691	0.158751
9.75798	0.071802	0.146798	0.089241	0.164062	0.115832	0.089	0.166804	0.180388	0.079969	0.206145	0.062509	0.155869	0.101797	0.159805	0.123862	0.071423	0.163756
10.0019	0.069614	0.149136	0.08789	0.162679	0.116227	0.092019	0.170486	0.18458	0.079296	0.207624	0.065451	0.159596	0.104044	0.161865	0.128808	0.07214	0.167726
10.2459	0.072538	0.145888	0.0856	0.164307	0.122873	0.09258	0.174804	0.181648	0.08132	0.210261	0.072678	0.161167	0.10581	0.160632	0.135469	0.071986	0.167922
10.4898	0.065092	0.153136	0.085491	0.166347	0.119751	0.093551	0.175092	0.184196	0.087615	0.208207	0.072763	0.161358	0.105167	0.159125	0.136625	0.077137	0.169556
10.7338	0.073136	0.156712	0.092266	0.163437	0.125586	0.093443	0.17499	0.183835	0.08579	0.215375	0.077385	0.16333	0.109418	0.167742	0.140819	0.078409	0.178595
10.9777	0.07012	0.158638	0.090327	0.174385	0.127847	0.095924	0.177341	0.192373	0.086844	0.212923	0.07378	0.165018	0.111023	0.17256	0.138394	0.080327	0.177547
11.2217	0.072729	0.161468	0.092143	0.179475	0.135809	0.098991	0.183479	0.19453	0.093361	0.219337	0.080855	0.171806	0.113242	0.173836	0.14182	0.083012	0.180228
11.4656	0.07459	0.166396	0.095137	0.176602	0.131495	0.100881	0.180314	0.195734	0.087233	0.224647	0.07451	0.174676	0.114806	0.171872	0.148463	0.080043	0.176885
11.7096	0.078204	0.160684	0.093211	0.18251	0.133178	0.10177	0.185167	0.19246	0.096048	0.227877	0.075629	0.175248	0.117565	0.175797	0.146478	0.085876	0.18338
11.9535	0.078973	0.166071	0.091883	0.175619	0.140374	0.101751	0.192262	0.205557	0.097834	0.230279	0.07609	0.175527	0.119903	0.179097	0.152947	0.085822	0.188882
12.1975	0.077776	0.168643	0.09812	0.185534	0.136835	0.104298	0.19051	0.198595	0.090204	0.226345	0.078851	0.179308	0.119319	0.185058	0.148147	0.082207	0.188982
12.4414	0.079186	0.1705	0.096621	0.18538	0.142206	0.101939	0.19023	0.209835	0.092238	0.232499	0.088962	0.183565	0.129084	0.181639	0.152931	0.087749	0.189642
12.6854	0.080653	0.171921	0.09907	0.184363	0.139996	0.108325	0.191045	0.208519	0.095006	0.229072	0.088161	0.185798	0.12384	0.183647	0.15544	0.084048	0.191747
12.9293	0.084067	0.176143	0.100661	0.189707	0.148249	0.110725	0.195438	0.209323	0.094863	0.226426	0.090402	0.187858	0.128591	0.185975	0.157655	0.087824	0.18999
13.1733	0.081334	0.170006	0.103647	0.187357	0.145478	0.108826	0.197122	0.219184	0.095764	0.23303	0.08827	0.191527	0.132529	0.189191	0.155765	0.09277	0.201462
13.4172	0.085161	0.174989	0.100082	0.193696	0.150426	0.112587	0.204874	0.223184	0.099779	0.239424	0.091109	0.192703	0.127047	0.186546	0.154813	0.092313	0.205561
13.6612	0.08634	0.177449	0.10113	0.198719	0.158493	0.113571	0.20766	0.218073	0.099828	0.247729	0.094242	0.194391	0.130884	0.19293	0.157358	0.089297	0.200275
13.9051	0.087597	0.184274	0.109207	0.200574	0.156341	0.114305	0.203855	0.217895	0.100874	0.241655	0.096886	0.197336	0.131799	0.197657	0.164016	0.090901	0.206387
14.1491	0.085908	0.187461	0.106037	0.195022	0.153889	0.11623	0.21137	0.221112	0.101406	0.245069	0.096047	0.201796	0.134322	0.203052	0.163615	0.09367	0.21469
14.393	0.092423	0.18664	0.104492	0.199502	0.159785	0.114435	0.212907	0.222248	0.102423	0.243579	0.094986	0.201506	0.135425	0.196595	0.166925	0.098816	0.211
14.637	0.092883	0.187197	0.106372	0.200267	0.168927	0.119862	0.216276	0.228359	0.104007	0.250629	0.094926	0.200867	0.1406	0.199659	0.167481	0.097608	0.207135
14.8809	0.090069	0.191099	0.108424	0.204685	0.166134	0.119439	0.214894	0.232277	0.10802	0.245809	0.100532	0.205461	0.134538	0.20282	0.164696	0.100317	0.212426
15.1249	0.091237	0.195442	0.107422	0.209976	0.168422	0.12442	0.2222	0.23503	0.10544	0.253573	0.095815	0.205283	0.139613	0.201528	0.169427	0.10081	0.216274
15.3688	0.092828	0.190682	0.109434	0.206667	0.163379	0.120808	0.227789	0.238084	0.111243	0.257828	0.09317	0.207967	0.137463	0.206444	0.170609	0.097921	0.218575
15.6128	0.095552	0.191512	0.107688	0.20952	0.166914	0.125582	0.221217	0.242156	0.112308	0.256013	0.096737	0.205887	0.142781	0.209058	0.173885	0.103553	0.225065
15.8567	0.091814	0.194378	0.111756	0.208627	0.16892	0.12291	0.224061	0.238601	0.109631	0.253597	0.102688	0.207551	0.142241	0.212743	0.172585	0.105827	0.224683
16.1007	0.094083	0.192471	0.111394	0.207019	0.171094	0.124041	0.228442	0.239132	0.111273	0.251866	0.103836	0.215703	0.143021	0.213525	0.176297	0.105018	0.223371
16.3446	0.097965	0.194211	0.110667	0.209476	0.175611	0.125763	0.226194	0.241133	0.111818	0.259232	0.096957	0.214916	0.140884	0.212388	0.172642	0.107571	0.225605
16.5886	0.097958	0.195923	0.110094	0.214544	0.177819	0.127227	0.235878	0.240719	0.110762	0.26195	0.102053	0.213213	0.146468	0.211647	0.173486	0.102888	0.224011
16.8325	0.099416	0.198392	0.104941	0.218603	0.175299	0.125769	0.232024	0.246361	0.113523	0.257521	0.103301	0.215762	0.143258	0.217396	0.17254	0.10904	0.229962
17.0765	0.09956	0.196414	0.109263	0.21882	0.179884	0.134466	0.231242	0.253035	0.113648	0.260718	0.106116	0.218162	0.150033	0.216235	0.187448	0.110397	0.232853
17.3204	0.099887	0.208813	0.115776	0.220205	0.18224	0.131442	0.235207	0.253881	0.1197	0.265539	0.108015	0.218556	0.141662	0.218661	0.180744	0.108807	0.237828
17.5644	0.102803	0.206644	0.116264	0.216887	0.181632	0.133249	0.239118	0.249753	0.118289	0.268412	0.111265	0.225046	0.148457	0.225718	0.181836	0.109761	0.235071
17.8083	0.103107	0.198225	0.116797	0.22306	0.186009	0.134164	0.239089	0.251122	0.11556	0.263368	0.112201	0.226146	0.144969	0.218422	0.181305	0.112484	0.238121
18.0523	0.109648	0.202564	0.112555	0.226908	0.191948	0.133372	0.250553	0.252469	0.119685	0.261783	0.106568	0.226352	0.150992	0.222729	0.189158	0.112572	0.242034
18.2962	0.110755	0.209621	0.110975	0.227566	0.193611	0.1346	0.243209	0.258037	0.121816	0.271296	0.105032	0.228014	0.153904	0.233556	0.184228	0.116262	0.242708
18.5402	0.107121	0.21001	0.116926	0.222523	0.195236	0.136197	0.245733	0.252338	0.122374	0.273293	0.110242	0.229724	0.154593	0.222953	0.184013	0.112242	0.24684
18.7841	0.107174	0.211478	0.121767	0.224997	0.196658	0.137869	0.247822	0.265496	0.1196	0.273149	0.103014	0.236003	0.154833	0.225071	0.187553	0.112163	0.249106
19.0281	0.110372	0.21791	0.119648	0.236035	0.195004	0.137985	0.253185	0.265776	0.118569	0.274527	0.109515	0.232097	0.152746	0.23545	0.197211	0.115572	0.251934
19.272	0.110893	0.212215	0.119726	0.23283	0.19843	0.140879	0.252256	0.260564	0.125122	0.274542	0.121046	0.234419	0.15703	0.233033	0.196702	0.117902	0.243856
19.516	0.112083	0.218665	0.120182	0.233108	0.193006	0.146397	0.255191	0.266467	0.123494	0.277634	0.114341	0.237688	0.156911	0.235841	0.196387	0.11721	0.249632
19.7599	0.109687	0.209325	0.121729	0.233466	0.19935	0.143442	0.251638	0.266578	0.125127	0.275383	0.112655	0.232532	0.162972	0.233248	0.198278	0.122234	0.255194
20.0039	0.114442	0.218056	0.123836	0.238363	0.199382	0.143592	0.262976	0.267166	0.123344	0.283496	0.117881	0.239704	0.160577	0.24097	0.198924	0.122505	0.247857
20.2478	0.109474	0.219854	0.120865	0.240693	0.197642	0.143177	0.260522	0.272396	0.124922	0.284284	0.112365	0.236811	0.160555	0.242575	0.200927	0.119116	0.255137
20.4918	0.112521	0.223061	0.123411	0.239701	0.207375	0.147786	0.259565	0.276341	0.127175	0.282412	0.118354	0.236735	0.161075	0.237111	0.199232	0.125085	0.251971
20.7357	0.118107	0.22247	0.125963	0.240943	0.204459	0.146996	0.258741	0.270459	0.130867	0.280724	0.11954	0.242329	0.167652	0.240857	0.202367	0.121326	0.260678
20.9797	0.115372	0.216759	0.120788	0.242293	0.205566	0.147416	0.261611	0.274338	0.127392	0.287932	0.112301	0.240422	0.169374	0.238564	0.195866	0.128	0.257267
21.2236	0.119691	0.226662	0.128314	0.244927	0.205191	0.150375	0.270823	0.280387	0.124619	0.281435	0.122253	0.243266	0.165006	0.237981	0.197323	0.125698	0.257673
21.4676	0.117662	0.230523	0.1219	0.251059	0.203309	0.151224	0.26863	0.279581	0.131894	0.285416	0.121056	0.249385	0.166896	0.247846	0.211585	0.126075	0.26227
21.7115	0.121727	0.231822	0.1291	0.245013	0.212416	0.149138	0.273962	0.278011	0.131786	0.287179	0.121788	0.249116	0.170689	0.243979	0.201332	0.127969	0.263106
21.9555	0.121731	0.228005	0.124527	0.247848	0.207919	0.153373	0.26805	0.273885	0.13175	0.292311	0.12267	0.248463	0.173593	0.246628	0.20292	0.123573	0.259142
22.1994	0.115114	0.230344	0.123011	0.248918	0.212651	0.149604	0.27723	0.279982	0.13677	0.293414	0.115973	0.250755	0.17295	0.244872	0.206973	0.128944	0.267377
22.4434	0.121412	0.23241	0.126378	0.251663	0.214398	0.154368	0.27433	0.279114	0.138175	0.294303	0.120701	0.253895	0.171964	0.249443	0.216944	0.134978	0.273903
22.6873	0.125238	0.235289	0.128603	0.250069	0.214729	0.147209	0.280172	0.281019	0.140916	0.294493	0.127894	0.252184	0.169145	0.251476	0.213683	0.136235	0.273402
22.9313	0.124403	0.237407	0.125376	0.252562	0.217868	0.155706	0.276814	0.276329	0.132215	0.285364	0.122567	0.253359	0.170844	0.252644	0.219187	0.133959	0.266134
23.1752	0.12275	0.231543	0.131418	0.255935	0.216347	0.153428	0.278333	0.286289	0.140563	0.294795	0.130558	0.254749	0.175094	0.253166	0.217546	0.135593	0.270974
23.4192	0.126606	0.238449	0.131567	0.25157	0.223866	0.156188	0.279804	0.287918	0.143653	0.306574	0.126754	0.261435	0.18096	0.249751	0.216011	0.132626	0.28107
23.6631	0.124458	0.232804	0.132961	0.260789	0.219899	0.154343	0.287976	0.284269	0.138313	0.294264	0.130052	0.256607	0.178621	0.255979	0.218301	0.13577	0.271727
23.9071	0.128073	0.238328	0.134633	0.265855	0.221325	0.155638	0.282787	0.287826	0.13965	0.296706	0.128338	0.258812	0.174917	0.253403	0.219763	0.137707	0.271161
24.151	0.126522	0.237704	0.130242	0.256571	0.227155	0.15837	0.286093	0.295407	0.139788	0.306997	0.134477	0.256894	0.179685	0.258421	0.22077	0.133958	0.271822
24.395	0.127829	0.238726	0.132451	0.260721	0.220673	0.159988	0.291089	0.2941	0.138992	0.301983	0.135539	0.265444	0.176542	0.258939	0.22527	0.142297	0.276727
24.6389	0.127431	0.23163	0.129617	0.259351	0.22074	0.163531	0.285417	0.294256	0.143449	0.295017	0.130561	0.266315	0.179669	0.265914	0.217639	0.140724	0.281657
24.8829	0.131926	0.239813	0.133932	0.264904	0.219703	0.160281	0.288738	0.297826	0.147445	0.299446	0.135717	0.267557	0.179836	0.262978	0.223968	0.138667	0.278544
25.1268	0.132545	0.247433	0.13192	0.266964	0.221335	0.164032	0.293249	0.302921	0.145262	0.300365	0.128355	0.263266	0.179459	0.262928	0.223691	0.137489	0.273774
25.3708	0.130157	0.241863	0.128083	0.264916	0.222099	0.162595	0.291603	0.299497	0.152044	0.306726	0.130536	0.273281	0.182829	0.262394	0.222161	0.143944	0.280689
25.6147	0.132888	0.241598	0.133681	0.268101	0.221553	0.164533	0.291874	0.298869	0.13993	0.307935	0.138592	0.272008	0.183673	0.265649	0.229311	0.13969	0.283485
25.8587	0.134356	0.247786	0.130368	0.269476	0.228435	0.165671	0.292418	0.299199	0.146303	0.308791	0.13817	0.273491	0.17582	0.26802	0.226005	0.14157	0.285083
26.1026	0.1334	0.241953	0.137223	0.270934	0.230185	0.167833	0.293433	0.30541	0.143535	0.309445	0.13075	0.276274	0.184155	0.267701	0.228992	0.144833	0.284316
26.3466	0.136088	0.247993	0.133913	0.272385	0.225748	0.17075	0.297244	0.304387	0.14995	0.308121	0.14204	0.271594	0.18713	0.262417	0.223178	0.150116	0.290107
26.5905	0.130919	0.252495	0.140681	0.276575	0.231805	0.169318	0.303901	0.312314	0.152123	0.311561	0.137891	0.276264	0.18596	0.269176	0.22567	0.14464	0.289962
26.8345	0.13914	0.24801	0.135097	0.275694	0.233614	0.170331	0.299492	0.304059	0.153947	0.309962	0.142936	0.275248	0.186254	0.271866	0.232389	0.143036	0.292831
27.0784	0.14029	0.251145	0.141508	0.270513	0.231111	0.168932	0.308105	0.305852	0.144414	0.315299	0.141111	0.274019	0.188667	0.271421	0.226528	0.143988	0.292055
27.3224	0.138303	0.254306	0.137805	0.283281	0.23787	0.173841	0.30318	0.313456	0.15303	0.315474	0.146781	0.276133	0.182953	0.270303	0.229132	0.148478	0.290142
27.5663	0.138047	0.245447	0.138344	0.278207	0.236786	0.173456	0.300845	0.314075	0.156273	0.317898	0.152239	0.276803	0.192673	0.273311	0.231208	0.148899	0.294257
27.8103	0.136799	0.251182	0.140621	0.281597	0.234735	0.170398	0.304478	0.313225	0.150286	0.326744	0.144724	0.279766	0.189636	0.272598	0.234606	0.149475	0.293695
28.0542	0.144294	0.260151	0.141265	0.280661	0.237093	0.172078	0.310354	0.315022	0.156038	0.314121	0.143064	0.282249	0.192693	0.275048	0.240505	0.149457	0.291034
28.2982	0.142201	0.254197	0.137584	0.283201	0.237794	0.170414	0.308856	0.31347	0.150886	0.319647	0.145298	0.282884	0.190703	0.277539	0.235355	0.150938	0.30794
28.5421	0.135725	0.255804	0.142148	0.290064	0.237669	0.170854	0.31277	0.320343	0.152403	0.326803	0.149336	0.284166	0.19336	0.276768	0.230218	0.152511	0.294117
28.7861	0.146768	0.259244	0.139297	0.284606	0.242432	0.173803	0.313608	0.317963	0.153009	0.32334	0.140641	0.283416	0.19667	0.279817	0.239443	0.149906	0.295359
29.03	0.143655	0.256684	0.144598	0.284204	0.239651	0.175093	0.307372	0.317431	0.155295	0.323712	0.146168	0.289432	0.195987	0.281056	0.228713	0.154442	0.297809
29.274	0.144009	0.261862	0.138729	0.282257	0.241353	0.171778	0.313832	0.322495	0.155956	0.326622	0.146249	0.287936	0.194213	0.280114	0.233648	0.153606	0.304176
29.5179	0.143295	0.261491	0.14521	0.281412	0.243426	0.179428	0.320444	0.312286	0.158458	0.33478	0.151727	0.286211	0.196339	0.283329	0.236783	0.155773	0.29876
29.7619	0.144734	0.258183	0.144993	0.284688	0.240276	0.175308	0.3202	0.318212	0.157187	0.330492	0.151465	0.295741	0.198706	0.282663	0.239207	0.153154	0.302664
30.0058	0.14642	0.262972	0.145445	0.29013	0.245089	0.17916	0.316561	0.317917	0.15957	0.331145	0.155293	0.290089	0.195003	0.286875	0.244624	0.150815	0.306151
30.2498	0.14545	0.258979	0.147637	0.290295	0.243936	0.178045	0.320626	0.328673	0.160788	0.333309	0.156414	0.290654	0.197524	0.28657	0.242013	0.151621	0.305615
30.4937	0.150343	0.263625	0.143514	0.290535	0.246354	0.181884	0.315329	0.319787	0.162542	0.331819	0.154178	0.298342	0.19721	0.290208	0.242904	0.152324	0.305468
30.7377	0.148296	0.264217	0.146619	0.289547	0.245254	0.180798	0.320563	0.322012	0.160821	0.337003	0.154442	0.296807	0.200054	0.287715	0.244969	0.157805	0.300286
30.9816	0.150832	0.267321	0.144695	0.295097	0.247587	0.178761	0.319212	0.317851	0.158962	0.332209	0.149134	0.294888	0.201529	0.292211	0.245331	0.158469	0.302725
31.2256	0.145813	0.264361	0.146633	0.298561	0.252871	0.178055	0.320108	0.328087	0.159653	0.336899	0.155611	0.298438	0.203519	0.292212	0.248836	0.153197	0.306786
31.4695	0.154331	0.265394	0.145613	0.295785	0.246623	0.181144	0.320549	0.322337	0.16083	0.331884	0.156655	0.300242	0.197622	0.295739	0.250039	0.157911	0.305521
31.7135	0.151549	0.2689	0.149582	0.29752	0.246684	0.18313	0.323876	0.331327	0.165899	0.33505	0.156847	0.300709	0.198105	0.290246	0.245028	0.161086	0.314403
31.9574	0.151081	0.269382	0.151546	0.294943	0.249772	0.180329	0.321711	0.33138	0.16297	0.338806	0.155977	0.298269	0.199439	0.29128	0.24511	0.158234	0.314444
32.2014	0.153641	0.267536	0.14806	0.309222	0.248182	0.183276	0.326058	0.330498	0.157704	0.336004	0.153462	0.308353	0.200804	0.298345	0.244794	0.164817	0.310379
32.4453	0.155274	0.268936	0.149924	0.299091	0.249043	0.179516	0.328464	0.326972	0.165437	0.344897	0.164213	0.300426	0.204407	0.296496	0.248117	0.166705	0.305901
32.6893	0.149256	0.275495	0.150743	0.310389	0.25012	0.186069	0.324841	0.329427	0.167123	0.340716	0.152018	0.301035	0.209454	0.295372	0.247313	0.164927	0.309113
32.9332	0.155258	0.272026	0.151847	0.302727	0.251015	0.180527	0.334479	0.335074	0.164083	0.344986	0.156157	0.299746	0.20964	0.302977	0.252288	0.163483	0.31128
33.1772	0.148773	0.275636	0.14887	0.306698	0.251552	0.182548	0.329338	0.334185	0.166696	0.335437	0.168091	0.304723	0.207272	0.310097	0.250089	0.161742	0.313504
33.4211	0.160126	0.270726	0.149387	0.30323	0.257821	0.186183	0.332507	0.322922	0.169762	0.348922	0.159526	0.304144	0.21169	0.299288	0.257144	0.16818	0.316695
33.6651	0.158822	0.272633	0.150473	0.30925	0.251703	0.185023	0.330998	0.329762	0.168604	0.353202	0.16212	0.306756	0.203034	0.305641	0.253649	0.167742	0.312825
33.909	0.152483	0.275592	0.151469	0.309016	0.259643	0.187272	0.340388	0.341897	0.168892	0.35292	0.162024	0.305879	0.208532	0.303581	0.25072	0.165243	0.311969
34.153	0.16078	0.27371	0.152115	0.314512	0.257876	0.188153	0.337566	0.337976	0.172085	0.353645	0.15931	0.310031	0.211456	0.308909	0.254064	0.166908	0.319333
34.3969	0.161969	0.276602	0.155754	0.319042	0.256035	0.189799	0.336134	0.338623	0.167269	0.34886	0.161308	0.309753	0.212898	0.303858	0.253194	0.171541	0.312626
34.6409	0.158002	0.277253	0.150888	0.30918	0.264174	0.187277	0.343262	0.33683	0.174674	0.356611	0.159032	0.309536	0.209841	0.306975	0.257465	0.172042	0.322084
34.8848	0.153426	0.27664	0.14948	0.314597	0.255063	0.190752	0.336596	0.339747	0.176184	0.354969	0.161343	0.315594	0.212221	0.305421	0.253786	0.168336	0.312686
35.1288	0.157511	0.27781	0.160491	0.314933	0.262399	0.189239	0.340773	0.337341	0.173125	0.361975	0.166429	0.315641	0.21307	0.306843	0.258109	0.171676	0.316821
35.3727	0.157898	0.28086	0.156842	0.31738	0.256295	0.189107	0.337445	0.337422	0.174648	0.363619	0.169669	0.314482	0.210647	0.306678	0.255872	0.178928	0.315789
35.6167	0.160795	0.287232	0.151077	0.312931	0.260662	0.191552	0.343371	0.332478	0.171394	0.352522	0.161158	0.318099	0.213414	0.318319	0.254444	0.177529	0.318877
35.8606	0.16281	0.27507	0.158576	0.308388	0.262133	0.19017	0.342798	0.333837	0.177303	0.360663	0.162147	0.310891	0.211651	0.312126	0.258275	0.177019	0.31845
36.1046	0.160274	0.293049	0.149464	0.320821	0.265839	0.190726	0.350873	0.33628	0.175628	0.362184	0.166725	0.324155	0.210322	0.315696	0.259088	0.174202	0.321419
36.3485	0.165861	0.280791	0.156746	0.316571	0.262265	0.19186	0.348486	0.336683	0.176401	0.359282	0.165335	0.317093	0.214722	0.311678	0.259223	0.175966	0.320712
36.5925	0.160468	0.287629	0.155495	0.316081	0.261666	0.189254	0.343276	0.335342	0.175682	0.362357	0.165004	0.321948	0.216055	0.314767	0.266263	0.173661	0.319149
36.8364	0.167358	0.284068	0.157555	0.321053	0.265207	0.193799	0.34938	0.339362	0.176863	0.366565	0.162028	0.324498	0.208607	0.31221	0.260524	0.176235	0.325106
37.0804	0.164074	0.289019	0.158567	0.322486	0.264759	0.19306	0.354691	0.341784	0.182242	0.368546	0.174318	0.321958	0.21857	0.315015	0.251646	0.178256	0.320107
37.3243	0.166615	0.283318	0.156002	0.322002	0.262511	0.193707	0.359189	0.345285	0.178035	0.371715	0.17015	0.318542	0.216344	0.317476	0.259567	0.176691	0.320259
37.5683	0.164406	0.283063	0.158537	0.320138	0.270622	0.194544	0.352933	0.343835	0.178744	0.365271	0.17276	0.322475	0.213733	0.319465	0.259775	0.179441	0.322611
37.8122	0.16858	0.287526	0.158129	0.322359	0.263042	0.191982	0.347925	0.344381	0.179825	0.370168	0.172294	0.325501	0.220672	0.315947	0.266299	0.179814	0.325648
38.0562	0.170941	0.290891	0.15684	0.326714	0.269739	0.194626	0.354131	0.338919	0.179403	0.365848	0.168544	0.324511	0.22074	0.311911	0.260954	0.182045	0.321905
38.3001	0.16786	0.292415	0.154477	0.328398	0.266201	0.192207	0.359232	0.342805	0.181026	0.37444	0.176028	0.323601	0.220638	0.315992	0.269323	0.184331	0.331162
38.5441	0.168595	0.283998	0.155746	0.333069	0.268049	0.194346	0.360031	0.341212	0.182059	0.367501	0.173132	0.325099	0.216685	0.320313	0.27112	0.179906	0.328651
38.788	0.168778	0.285262	0.164312	0.329824	0.272973	0.19584	0.35674	0.349136	0.180414	0.375131	0.172807	0.326484	0.212917	0.318891	0.268047	0.177806	0.328199
39.032	0.16525	0.288645	0.160151	0.329029	0.276083	0.197312	0.3591	0.347286	0.178694	0.380885	0.17581	0.324764	0.222292	0.327186	0.264582	0.18288	0.329443
39.2759	0.16645	0.290637	0.158113	0.330268	0.269148	0.194482	0.362567	0.353467	0.179727	0.373698	0.178074	0.329329	0.22605	0.321947	0.263791	0.183027	0.329011
39.5199	0.165482	0.292329	0.162114	0.32591	0.272771	0.194264	0.366192	0.347996	0.181806	0.378192	0.174839	0.329691	0.221706	0.324814	0.266132	0.184824	0.330508
39.7638	0.173211	0.299186	0.159668	0.327634	0.273045	0.198085	0.365574	0.354556	0.18347	0.379018	0.176073	0.334512	0.226265	0.333974	0.268903	0.183614	0.329182
40.0078	0.170877	0.292302	0.161018	0.331287	0.272852	0.201335	0.365257	0.345772	0.180084	0.373028	0.173793	0.332255	0.22146	0.32657	0.268971	0.181588	0.334444
40.2517	0.174351	0.296287	0.160375	0.329086	0.275076	0.2011	0.372924	0.346825	0.184052	0.370068	0.175769	0.33363	0.221395	0.326805	0.27567	0.184861	0.328609
40.4957	0.173208	0.29776	0.166442	0.333102	0.2728	0.20259	0.364272	0.354994	0.184321	0.380278	0.177134	0.331543	0.225775	0.33431	0.276812	0.185128	0.33402
40.7396	0.175441	0.294044	0.161825	0.336862	0.274131	0.196942	0.368162	0.356432	0.185185	0.384914	0.183127	0.332357	0.225723	0.332888	0.27769	0.18741	0.332584
40.9836	0.169716	0.297713	0.164674	0.341049	0.268789	0.203572	0.374264	0.347867	0.188349	0.38239	0.17271	0.337405	0.224281	0.335917	0.269602	0.18612	0.336434
41.2275	0.175756	0.297255	0.167751	0.335707	0.278967	0.202308	0.370451	0.346407	0.190082	0.376867	0.173918	0.336073	0.230167	0.331703	0.272321	0.189615	0.335162
41.4715	0.171947	0.2966	0.165982	0.336637	0.276973	0.20005	0.367303	0.351745	0.194031	0.382528	0.171777	0.340602	0.222289	0.329352	0.27191	0.19004	0.337893
41.7154	0.17497	0.301991	0.167639	0.334052	0.275989	0.205312	0.370672	0.353035	0.189187	0.382815	0.173902	0.336278	0.223731	0.329787	0.274706	0.191578	0.327621
41.9594	0.176585	0.300274	0.163742	0.33641	0.273431	0.201046	0.379767	0.351152	0.184433	0.39184	0.176341	0.334595	0.227366	0.33608	0.270625	0.191999	0.335598
42.2033	0.178827	0.303472	0.168647	0.336389	0.273592	0.20632	0.374795	0.354252	0.188065	0.390289	0.180043	0.340887	0.230751	0.338454	0.277086	0.193306	0.338101
42.4473	0.180507	0.304148	0.163693	0.341345	0.276117	0.20475	0.379234	0.350056	0.188372	0.389002	0.179066	0.34395	0.227758	0.33805	0.276099	0.19341	0.337755
42.6912	0.175845	0.303318	0.170252	0.348244	0.278305	0.20186	0.375309	0.35866	0.190298	0.380317	0.172676	0.337456	0.228713	0.340267	0.274366	0.193076	0.330243
42.9352	0.179045	0.304539	0.167054	0.344226	0.279612	0.206901	0.372379	0.35234	0.19467	0.390128	0.173412	0.339052	0.229391	0.337239	0.287342	0.192404	0.333013
43.1791	0.179513	0.301412	0.165413	0.344857	0.273186	0.204456	0.379266	0.364909	0.191521	0.385412	0.178964	0.339316	0.228801	0.33858	0.286429	0.196978	0.338639
43.4231	0.185347	0.299917	0.165464	0.341174	0.283645	0.205957	0.385149	0.354501	0.191993	0.392635	0.1757	0.344607	0.231082	0.33886	0.273606	0.197685	0.335396
43.667	0.185852	0.304603	0.176283	0.352574	0.278845	0.205959	0.375225	0.360662	0.189285	0.383997	0.181101	0.345652	0.232744	0.342893	0.277657	0.198299	0.340989
43.911	0.178499	0.30642	0.172951	0.343229	0.280865	0.208332	0.385268	0.35786	0.193259	0.388989	0.179648	0.345689	0.231259	0.336857	0.280904	0.197379	0.339838
44.1549	0.181294	0.301236	0.169047	0.347913	0.28099	0.211899	0.381284	0.356356	0.202362	0.39069	0.184184	0.342977	0.237637	0.344933	0.288158	0.191537	0.336577
44.3989	0.182842	0.311253	0.172376	0.346975	0.285875	0.208578	0.38639	0.363903	0.193762	0.394143	0.178124	0.350281	0.233741	0.343271	0.276851	0.198608	0.339853
44.6428	0.184264	0.304344	0.170858	0.341386	0.285823	0.209785	0.389489	0.355166	0.189167	0.393203	0.186641	0.350506	0.231029	0.34339	0.279068	0.19998	0.336205
44.8868	0.181288	0.306482	0.172746	0.356228	0.287774	0.210631	0.387942	0.355508	0.18991	0.393823	0.180122	0.347236	0.231377	0.339228	0.284595	0.198326	0.341702
45.1307	0.183112	0.305602	0.166734	0.353873	0.28838	0.209417	0.384718	0.359528	0.20041	0.396187	0.182007	0.35328	0.23134	0.340484	0.291527	0.196366	0.344419
45.3747	0.181371	0.30694	0.170791	0.349741	0.28995	0.21064	0.385558	0.362933	0.193817	0.389387	0.183677	0.348477	0.229877	0.348139	0.28919	0.200814	0.35098
45.6186	0.17956	0.313598	0.178894	0.345039	0.290814	0.213715	0.384964	0.364123	0.193835	0.394708	0.180622	0.354447	0.237628	0.34455	0.28609	0.200368	0.342467
45.8626	0.185197	0.309021	0.173941	0.349144	0.290321	0.21037	0.392578	0.365678	0.1941	0.405538	0.183055	0.355402	0.230569	0.34049	0.282455	0.200413	0.35144
46.1065	0.186129	0.312922	0.173267	0.35889	0.296872	0.208265	0.396681	0.369248	0.197971	0.404044	0.189745	0.360474	0.235711	0.350121	0.288996	0.199419	0.344067
46.3505	0.185912	0.318561	0.172929	0.357055	0.296275	0.214755	0.393874	0.369992	0.197707	0.401069	0.192252	0.355473	0.229489	0.347357	0.280891	0.201653	0.349805
46.5944	0.189206	0.313879	0.175054	0.352046	0.297196	0.214687	0.38866	0.363333	0.198209	0.406462	0.186829	0.363515	0.236424	0.349678	0.291058	0.201679	0.354287
46.8384	0.188698	0.318325	0.173247	0.355938	0.293379	0.212922	0.397151	0.368774	0.199957	0.410721	0.196339	0.355535	0.235196	0.349241	0.286885	0.202126	0.356342
47.0823	0.18279	0.31149	0.174558	0.35651	0.294959	0.21579	0.397899	0.367473	0.197571	0.410168	0.182684	0.355446	0.235398	0.357891	0.283673	0.203804	0.353341
47.3263	0.189327	0.320492	0.181949	0.361928	0.296423	0.21378	0.395436	0.376991	0.197652	0.40409	0.190605	0.363711	0.235735	0.351888	0.287291	0.203789	0.355121
47.5702	0.189843	0.322665	0.178364	0.360923	0.296478	0.214234	0.396991	0.363759	0.201656	0.411632	0.185074	0.358336	0.236113	0.348257	0.288929	0.204186	0.357379
47.8142	0.198012	0.321606	0.17353	0.356197	0.294719	0.216435	0.401508	0.356615	0.197078	0.407511	0.184668	0.36013	0.241314	0.35496	0.284171	0.199867	0.350272
48.0581	0.190075	0.312204	0.175586	0.358266	0.28787	0.217483	0.395336	0.366708	0.196182	0.409285	0.183438	0.362134	0.239021	0.351594	0.290256	0.20657	0.353283
48.3021	0.193439	0.319245	0.178425	0.36128	0.292506	0.215474	0.401932	0.364449	0.199806	0.404396	0.189446	0.36164	0.244978	0.354484	0.28901	0.205447	0.359075
48.546	0.190143	0.312585	0.181312	0.360317	0.294432	0.215949	0.396867	0.368636	0.201609	0.408105	0.186797	0.367457	0.234541	0.354108	0.293212	0.209498	0.360967
48.79	0.189726	0.316969	0.174475	0.357737	0.287569	0.217266	0.394312	0.369165	0.207607	0.410255	0.189897	0.363751	0.240785	0.352288	0.291188	0.212363	0.354298
49.0339	0.190999	0.316479	0.184653	0.362042	0.296287	0.223477	0.407226	0.372261	0.204523	0.41601	0.186327	0.365198	0.241498	0.35746	0.295602	0.210414	0.362437
49.2779	0.191423	0.321329	0.180633	0.353698	0.293535	0.21458	0.409354	0.369353	0.199166	0.416912	0.184559	0.367133	0.241628	0.356647	0.286813	0.210045	0.352751
49.5218	0.195356	0.321992	0.183875	0.364745	0.29894	0.219317	0.403649	0.3726	0.208591	0.416305	0.185783	0.371744	0.237295	0.353462	0.289241	0.210227	0.355401
49.7658	0.193485	0.312404	0.182786	0.357723	0.299494	0.219811	0.406356	0.376661	0.201676	0.412047	0.191958	0.361016	0.246471	0.361083	0.288508	0.203321	0.365225
50.0097	0.190879	0.319823	0.178935	0.362329	0.303975	0.22311	0.406687	0.377499	0.203089	0.413006	0.186498	0.363583	0.242242	0.357861	0.29157	0.208744	0.362437
50.2537	0.194979	0.317319	0.179207	0.359837	0.298995	0.215719	0.398454	0.368236	0.208656	0.415554	0.186189	0.367504	0.240277	0.35891	0.296936	0.217097	0.367435
50.4976	0.193179	0.31861	0.176931	0.366095	0.300744	0.219911	0.407547	0.375945	0.203061	0.415389	0.180809	0.367657	0.240585	0.364249	0.301177	0.212267	0.369918
50.7416	0.194542	0.326706	0.182254	0.361704	0.303256	0.219223	0.407527	0.39037	0.20571	0.426302	0.195629	0.363919	0.247012	0.359274	0.302602	0.21376	0.370856
50.9855	0.193665	0.325557	0.175156	0.363959	0.305146	0.219708	0.405758	0.378258	0.207465	0.422643	0.185931	0.369935	0.241583	0.357935	0.297842	0.21976	0.369427
51.2295	0.196766	0.319811	0.178814	0.366951	0.297759	0.226249	0.410293	0.387744	0.210321	0.429032	0.1859	0.375831	0.241858	0.362826	0.293218	0.213503	0.375487
51.4734	0.198811	0.326316	0.185849	0.36364	0.303128	0.220172	0.412213	0.383749	0.210064	0.438243	0.190029	0.367173	0.23972	0.362607	0.297322	0.21826	0.369454
51.7174	0.197691	0.323479	0.183114	0.370366	0.30651	0.226321	0.406802	0.38273	0.210488	0.436196	0.195928	0.369299	0.248361	0.365013	0.288032	0.219524	0.372201
51.9613	0.198765	0.328416	0.186341	0.363092	0.309616	0.223069	0.412939	0.385449	0.206508	0.443104	0.187856	0.36855	0.241416	0.360783	0.299241	0.216527	0.370713
52.2053	0.201458	0.32698	0.184596	0.368895	0.304677	0.225852	0.413668	0.383618	0.208925	0.446228	0.184579	0.372491	0.239826	0.364584	0.296822	0.216309	0.374918
52.4492	0.198073	0.337286	0.18423	0.370755	0.305549	0.224442	0.414291	0.38643	0.210268	0.447758	0.187638	0.366918	0.241319	0.362825	0.299928	0.221091	0.371769
52.6932	0.200386	0.320118	0.184628	0.37629	0.302371	0.223367	0.412368	0.389337	0.20848	0.446181	0.193164	0.370928	0.248344	0.366079	0.299182	0.219528	0.372066
52.9371	0.200191	0.327235	0.182419	0.372826	0.306509	0.222956	0.416127	0.391008	0.212058	0.454414	0.188416	0.372291	0.243147	0.363812	0.298494	0.223143	0.377112
53.1811	0.203868	0.331079	0.185045	0.377383	0.310646	0.221676	0.418905	0.384741	0.216127	0.453821	0.192671	0.371578	0.245854	0.364456	0.300878	0.215246	0.374513
53.425	0.198125	0.331927	0.188407	0.377659	0.304839	0.226733	0.417922	0.38495	0.209217	0.447219	0.198168	0.370824	0.246257	0.371029	0.29641	0.222732	0.369854
53.669	0.198463	0.339768	0.186582	0.374748	0.318792	0.22532	0.416772	0.379992	0.208043	0.458644	0.18841	0.373551	0.245668	0.367166	0.295153	0.220622	0.375473
53.9129	0.200766	0.336852	0.184609	0.378184	0.310014	0.226736	0.423593	0.392263	0.206928	0.454041	0.192172	0.370381	0.247943	0.37139	0.301754	0.219147	0.373114
54.1569	0.20311	0.336904	0.18148	0.372337	0.308315	0.225305	0.416113	0.387967	0.212641	0.456474	0.191813	0.37614	0.251928	0.377094	0.300344	0.217384	0.375846
54.4008	0.200815	0.3381	0.180844	0.373364	0.312315	0.223851	0.417406	0.384616	0.207082	0.448228	0.193825	0.370642	0.246444	0.371079	0.307827	0.222566	0.381017
54.6448	0.201034	0.333868	0.181087	0.383467	0.3153	0.2215	0.424841	0.385663	0.219014	0.4593	0.191935	0.369748	0.244016	0.372021	0.30007	0.223535	0.379424
54.8887	0.20606	0.344178	0.189004	0.376885	0.308904	0.22761	0.423008	0.395341	0.20894	0.462537	0.199719	0.37357	0.24818	0.369422	0.295937	0.223456	0.370499
55.1327	0.201757	0.349599	0.190359	0.374915	0.313711	0.226448	0.41506	0.390518	0.208795	0.457391	0.191543	0.380047	0.251886	0.379023	0.299349	0.222783	0.375541
55.3766	0.201638	0.341922	0.186609	0.375395	0.314569	0.222446	0.420653	0.396172	0.212816	0.463026	0.192099	0.375046	0.242778	0.376298	0.303153	0.221865	0.383654
55.6206	0.209088	0.337987	0.185737	0.378815	0.310878	0.222136	0.429578	0.392805	0.21289	0.469988	0.190043	0.373814	0.251982	0.376274	0.306271	0.225828	0.373059
55.8645	0.209576	0.344769	0.190814	0.373876	0.320511	0.223366	0.426095	0.400163	0.21799	0.46379	0.197137	0.373242	0.248169	0.378786	0.298623	0.221214	0.387828
56.1085	0.207364	0.338374	0.192041	0.378044	0.317158	0.222439	0.429924	0.394739	0.216171	0.466671	0.19612	0.379991	0.246328	0.377756	0.308114	0.223498	0.383926
56.3524	0.204091	0.335454	0.192922	0.381023	0.316937	0.221636	0.427723	0.395267	0.2168	0.46163	0.197762	0.374543	0.251248	0.380402	0.303126	0.215512	0.380539
56.5964	0.210542	0.34203	0.190857	0.386836	0.318658	0.226711	0.425341	0.392416	0.215757	0.46562	0.196063	0.37679	0.251869	0.379439	0.309437	0.230147	0.386168
56.8403	0.211359	0.341825	0.192624	0.38279	0.316859	0.227641	0.430596	0.394302	0.212927	0.469547	0.19657	0.379581	0.246458	0.376386	0.297671	0.225089	0.385876
57.0843	0.212595	0.341141	0.192203	0.383052	0.31858	0.2266	0.432801	0.410104	0.215713	0.472501	0.199616	0.381115	0.248452	0.377503	0.303621	0.22549	0.387216
57.3282	0.208729	0.345314	0.195831	0.391757	0.313848	0.22913	0.430623	0.396551	0.221053	0.480726	0.190477	0.383234	0.260309	0.380637	0.307701	0.221699	0.382969
57.5722	0.207808	0.33982	0.194396	0.390203	0.314129	0.220699	0.430452	0.395607	0.213218	0.479574	0.192786	0.383497	0.2519	0.389196	0.306812	0.227167	0.385344
57.8161	0.207066	0.345426	0.198327	0.384538	0.318855	0.228049	0.424816	0.396837	0.217012	0.473979	0.199522	0.381046	0.244384	0.379736	0.308846	0.229217	0.388729
58.0601	0.21469	0.341557	0.187713	0.387933	0.317581	0.228191	0.426675	0.400209	0.220066	0.475669	0.195402	0.380421	0.25484	0.382058	0.308437	0.226188	0.392258
58.304	0.215036	0.346552	0.198227	0.378458	0.32214	0.225409	0.430042	0.404547	0.222356	0.476292	0.191488	0.38007	0.260871	0.382533	0.307539	0.233249	0.391274
58.548	0.210191	0.347335	0.19645	0.39161	0.327595	0.229834	0.426541	0.40498	0.221777	0.480238	0.200527	0.377596	0.252242	0.3882	0.313717	0.226992	0.391386
58.7919	0.213803	0.342727	0.194259	0.386994	0.31901	0.229248	0.435616	0.403398	0.220557	0.478807	0.193287	0.377124	0.255553	0.390126	0.317213	0.22881	0.392563
59.0359	0.209841	0.344016	0.191213	0.389956	0.324539	0.230165	0.434878	0.406568	0.221324	0.4771	0.200414	0.389934	0.255307	0.387445	0.314436	0.230051	0.386817
59.2798	0.210878	0.352003	0.198891	0.396658	0.324121	0.234592	0.423473	0.409087	0.222584	0.484627	0.198298	0.390079	0.261668	0.385583	0.313843	0.236646	0.390989
59.5238	0.218841	0.353838	0.198011	0.400065	0.327002	0.229533	0.430977	0.407291	0.221708	0.485016	0.203343	0.386975	0.253972	0.387486	0.306763	0.234252	0.39189
59.7677	0.216934	0.347215	0.199717	0.40223	0.326561	0.227029	0.432196	0.410327	0.222586	0.482764	0.193224	0.387206	0.253983	0.384571	0.3125	0.234692	0.387781
60.0117	0.216773	0.344845	0.207533	0.39595	0.329168	0.225372	0.435623	0.407672	0.223183	0.490009	0.202077	0.388152	0.250049	0.389876	0.311366	0.23197	0.379538
60.2556	0.218893	0.346706	0.195186	0.39601	0.33614	0.22602	0.429832	0.409558	0.218541	0.49386	0.202614	0.386054	0.256832	0.390707	0.310545	0.231016	0.391051
PopZ delta region 1
Time [s]	Fluorescence value, after background correction
0.2439	0.991753	1.00195	0.985918	0.992442	0.997635	0.995597	1.00386	1.0032	1.00853	0.986532	0.991385	0.977778	0.988743	0.996222	0.995345
0.4879	0.983038	0.997689	0.994511	1.00114	0.997171	1.01153	0.993524	1.00372	1.0153	0.981017	0.987331	0.988647	1.00249	0.997095	0.98696
0.731833	0	0	0	0	0	0	0	0	0	0	0	0	0	0	0
0.975783	0.005036	0.013154	0.013148	0.015725	0.011764	0.00179	0.005375	0.011019	0.007638	0.000979	0.004737	0.005303	0.005185	0.010464	0.015281
1.21973	0.009939	0.012413	0.015424	0.02044	0.013308	0.005724	0.01269	0.010188	0.01126	0.006934	0.002446	0.006003	0.006813	0.014944	0.019828
1.46368	0.00891	0.017208	0.016529	0.025118	0.020194	0.007475	0.012973	0.013358	0.009982	0.008564	-0.00197	0.003296	0.012653	0.013671	0.021712
1.70763	0.010658	0.019029	0.014569	0.029173	0.019808	0.009895	0.011203	0.016313	0.009566	0.005177	-0.00143	0.007148	0.015632	0.014449	0.027659
1.95158	0.005599	0.021054	0.017753	0.027935	0.017756	0.010281	0.006699	0.014788	0.012639	0.003649	0.001071	0.010212	0.014812	0.020164	0.027241
2.19553	0.011178	0.017056	0.017832	0.033797	0.017401	0.01293	0.01039	0.016099	0.010283	0.010998	-0.00294	0.008218	0.01391	0.01501	0.030931
2.43948	0.007161	0.020862	0.01558	0.032182	0.026352	0.014958	0.013783	0.011479	0.013262	0.007023	-0.00258	0.012379	0.015757	0.015176	0.033217
2.68343	0.010674	0.018688	0.017001	0.033117	0.019942	0.020101	0.013192	0.017022	0.013202	0.009703	0.001242	0.016591	0.016679	0.017968	0.034292
2.92738	0.005809	0.023923	0.015911	0.033985	0.020595	0.02069	0.014917	0.015575	0.016332	0.010998	-0.00487	0.013794	0.016062	0.01662	0.034901
3.17133	0.008611	0.021625	0.012182	0.036469	0.017869	0.021221	0.014167	0.016237	0.016631	0.013159	0.00369	0.015881	0.0134	0.017784	0.030303
3.41528	0.006685	0.023364	0.015531	0.035255	0.021068	0.027983	0.015817	0.016715	0.01595	0.013108	0.000753	0.018881	0.019825	0.02064	0.030939
3.65923	0.011552	0.022725	0.014825	0.036578	0.019502	0.032755	0.010142	0.013491	0.015633	0.011651	0.001944	0.018419	0.01845	0.017456	0.035736
3.90318	0.011056	0.021557	0.014707	0.037324	0.018684	0.031118	0.013353	0.014882	0.011399	0.015992	0.003389	0.022965	0.013644	0.016093	0.033308
4.14713	0.009117	0.022935	0.012912	0.03982	0.021439	0.031134	0.012694	0.017281	0.01619	0.016627	0.002681	0.02078	0.018756	0.012961	0.03175
4.39108	0.012303	0.025879	0.014337	0.039661	0.018218	0.035712	0.016847	0.012652	0.017559	0.017771	0.004893	0.025202	0.019516	0.014926	0.031403
4.63503	0.010065	0.023414	0.013658	0.039152	0.018321	0.036655	0.010527	0.01785	0.015004	0.017197	0.004243	0.03205	0.01829	0.019284	0.033266
4.87898	0.012605	0.022658	0.012157	0.038609	0.022406	0.039346	0.026525	0.011072	0.018493	0.019665	0.007631	0.02811	0.01759	0.015664	0.031896
5.12293	0.009512	0.022025	0.014973	0.040193	0.023477	0.038328	0.016342	0.016958	0.017213	0.02041	0.005714	0.028092	0.019361	0.017249	0.036064
5.36688	0.01162	0.017969	0.014513	0.039319	0.020607	0.050437	0.014163	0.014904	0.021245	0.019263	0.01124	0.02934	0.016784	0.015161	0.035487
5.61083	0.013067	0.02456	0.014208	0.041566	0.020832	0.052931	0.013483	0.018391	0.015747	0.018195	0.010976	0.035475	0.016661	0.016507	0.037864
5.85478	0.014188	0.022978	0.015451	0.039486	0.019465	0.053813	0.014114	0.017032	0.023659	0.024139	0.01231	0.033016	0.021568	0.018301	0.031214
6.09873	0.014595	0.021144	0.013277	0.040012	0.026759	0.050017	0.025592	0.017386	0.029664	0.025848	0.016338	0.035314	0.022213	0.016188	0.0335
6.34268	0.016307	0.022777	0.014272	0.041084	0.021443	0.058773	0.011061	0.014318	0.026299	0.024695	0.012848	0.037765	0.019248	0.012594	0.032081
6.58663	0.020479	0.018161	0.01449	0.035109	0.024762	0.057685	0.019208	0.020652	0.032123	0.026172	0.014317	0.045478	0.018782	0.017509	0.034384
6.83058	0.018641	0.024909	0.013433	0.040831	0.02615	0.061354	0.019178	0.017413	0.028214	0.028795	0.013272	0.045591	0.020378	0.015302	0.032479
7.07453	0.015594	0.019364	0.014843	0.041665	0.025825	0.059904	0.016262	0.017536	0.029712	0.029018	0.013722	0.045883	0.021524	0.01835	0.040877
7.31848	0.021814	0.025776	0.013498	0.043205	0.02259	0.064511	0.019012	0.019474	0.027576	0.029575	0.019414	0.045432	0.016323	0.016704	0.036261
7.56243	0.020612	0.02611	0.01503	0.043365	0.025835	0.06079	0.021876	0.01877	0.0323	0.032628	0.017906	0.049192	0.01912	0.017111	0.032238
7.80638	0.017731	0.025122	0.012693	0.04075	0.025465	0.070212	0.027636	0.016114	0.032264	0.033651	0.021267	0.05124	0.023883	0.01551	0.037142
8.05033	0.019246	0.022782	0.01364	0.040939	0.027589	0.068589	0.016658	0.019525	0.031943	0.034934	0.023572	0.048754	0.022637	0.015584	0.036292
8.29428	0.02202	0.028254	0.014612	0.038093	0.025559	0.070053	0.023024	0.017082	0.036112	0.034183	0.021899	0.056474	0.022779	0.018182	0.039504
8.53823	0.019061	0.021209	0.014401	0.044184	0.02441	0.074499	0.024847	0.014669	0.037684	0.037465	0.024759	0.057414	0.020894	0.01712	0.035227
8.78218	0.021069	0.024279	0.015099	0.044523	0.025863	0.075498	0.024296	0.021755	0.038085	0.039118	0.023912	0.055611	0.020301	0.017719	0.036248
9.02613	0.024264	0.02167	0.012426	0.042131	0.026205	0.074295	0.024398	0.021767	0.037093	0.039951	0.028049	0.062718	0.018961	0.013029	0.035899
9.27008	0.022268	0.030038	0.014139	0.043889	0.029335	0.0742	0.026525	0.022319	0.037385	0.03958	0.029062	0.062156	0.018346	0.016114	0.036445
9.51403	0.023833	0.031328	0.014241	0.047103	0.025232	0.082726	0.026227	0.022638	0.041237	0.044828	0.025635	0.064956	0.023065	0.012981	0.039025
9.75798	0.026211	0.021608	0.01779	0.040211	0.028817	0.082863	0.032915	0.025459	0.044704	0.042069	0.032664	0.066334	0.021922	0.015025	0.034838
10.0019	0.023821	0.019079	0.016923	0.046128	0.029491	0.083926	0.028127	0.023467	0.046949	0.045526	0.031391	0.069588	0.024136	0.017776	0.038296
10.2459	0.025746	0.029369	0.016135	0.045192	0.028566	0.085754	0.023164	0.026463	0.045017	0.047381	0.030778	0.065327	0.024259	0.016364	0.03975
10.4898	0.022728	0.025914	0.016797	0.042778	0.029758	0.086871	0.028834	0.022571	0.049358	0.048456	0.032091	0.066231	0.022669	0.018373	0.034594
10.7338	0.025984	0.022586	0.016252	0.041106	0.030673	0.091361	0.026773	0.028067	0.045531	0.042869	0.035615	0.070908	0.026237	0.017121	0.033392
10.9777	0.024379	0.02454	0.018132	0.041931	0.029776	0.090947	0.031104	0.026924	0.044929	0.045745	0.038022	0.073994	0.023476	0.018646	0.038232
11.2217	0.026251	0.02538	0.017943	0.045444	0.029407	0.091309	0.029019	0.026094	0.052586	0.04853	0.033905	0.069684	0.0237	0.015935	0.035585
11.4656	0.027744	0.028826	0.020258	0.040056	0.030701	0.09405	0.029471	0.0255	0.053217	0.046912	0.038841	0.075712	0.023846	0.017448	0.039349
11.7096	0.033049	0.024628	0.020178	0.043636	0.030844	0.097779	0.032068	0.028853	0.05279	0.050336	0.044574	0.071949	0.026535	0.017313	0.034588
11.9535	0.031929	0.02626	0.018024	0.042156	0.033419	0.095564	0.03784	0.032007	0.051581	0.055282	0.039617	0.077318	0.027099	0.017545	0.03681
12.1975	0.030761	0.02678	0.019037	0.044942	0.031826	0.102921	0.035005	0.030479	0.051516	0.052179	0.038934	0.081139	0.025719	0.014442	0.036186
12.4414	0.031456	0.024421	0.020104	0.042384	0.031366	0.101373	0.031502	0.031893	0.060269	0.05184	0.044191	0.077567	0.024414	0.018981	0.035362
12.6854	0.033489	0.025027	0.019181	0.046302	0.032437	0.103997	0.031429	0.030423	0.053022	0.056907	0.042018	0.085615	0.027973	0.02102	0.0369
12.9293	0.035566	0.026198	0.020655	0.045873	0.030387	0.102898	0.042496	0.031696	0.0568	0.056413	0.045392	0.082749	0.026491	0.019306	0.03856
13.1733	0.035937	0.028508	0.019158	0.046693	0.030959	0.111964	0.038427	0.030377	0.059477	0.05976	0.04323	0.086137	0.022542	0.020747	0.039029
13.4172	0.037709	0.030364	0.019103	0.046788	0.039281	0.104841	0.042989	0.034302	0.061569	0.056676	0.054142	0.084015	0.026323	0.016517	0.03378
13.6612	0.036962	0.02385	0.02059	0.046662	0.033112	0.109702	0.038805	0.034718	0.062396	0.058558	0.047737	0.086072	0.03062	0.019255	0.042042
13.9051	0.035379	0.028984	0.020034	0.049112	0.03321	0.118495	0.035693	0.030946	0.061806	0.059168	0.04961	0.094732	0.026725	0.020201	0.038643
14.1491	0.039408	0.02849	0.023345	0.046657	0.035278	0.108955	0.045733	0.03248	0.064238	0.063807	0.043548	0.090982	0.027049	0.019711	0.03329
14.393	0.036468	0.028192	0.022954	0.046305	0.034687	0.111929	0.045881	0.031592	0.060302	0.064934	0.050613	0.093162	0.032446	0.020463	0.035384
14.637	0.035893	0.030096	0.025688	0.046045	0.036564	0.11521	0.046813	0.033448	0.068762	0.061187	0.051641	0.098078	0.026227	0.018177	0.035619
14.8809	0.040996	0.027217	0.022127	0.044855	0.036666	0.11141	0.046039	0.032508	0.062343	0.066751	0.048443	0.095952	0.026674	0.019309	0.034885
15.1249	0.04226	0.028059	0.020746	0.046313	0.035076	0.117097	0.047266	0.036292	0.065867	0.067443	0.056031	0.098308	0.028976	0.021009	0.03712
15.3688	0.043735	0.02853	0.024169	0.046209	0.039729	0.120046	0.043396	0.037198	0.070957	0.068157	0.053365	0.092918	0.026043	0.020042	0.038374
15.6128	0.038386	0.026886	0.024983	0.049073	0.034862	0.123492	0.050208	0.036792	0.068491	0.067576	0.054645	0.1034	0.027731	0.01923	0.034862
15.8567	0.042518	0.027919	0.026122	0.046753	0.036409	0.116544	0.046994	0.035242	0.07062	0.071493	0.053415	0.101363	0.035148	0.020893	0.036343
16.1007	0.044177	0.029761	0.025085	0.049853	0.039443	0.124401	0.051874	0.035439	0.071886	0.071421	0.058007	0.098002	0.03353	0.021085	0.033525
16.3446	0.045137	0.027229	0.025204	0.044172	0.03995	0.126076	0.053567	0.034541	0.069338	0.072935	0.061411	0.105943	0.025042	0.019398	0.038236
16.5886	0.046434	0.027994	0.025553	0.046808	0.037859	0.121282	0.050781	0.036456	0.074897	0.070665	0.058466	0.110728	0.027716	0.020913	0.035811
16.8325	0.046727	0.031327	0.025658	0.046195	0.040101	0.12957	0.04775	0.036767	0.074554	0.076975	0.057357	0.111045	0.030103	0.02378	0.034406
17.0765	0.048836	0.029559	0.026917	0.045928	0.042647	0.127414	0.051197	0.041122	0.066906	0.072895	0.054346	0.110151	0.029289	0.021473	0.033224
17.3204	0.048026	0.031212	0.028443	0.047983	0.041596	0.129612	0.056773	0.040707	0.075156	0.074242	0.063275	0.112859	0.033662	0.020539	0.035502
17.5644	0.0479	0.034269	0.028141	0.048207	0.042349	0.129682	0.056296	0.041408	0.076224	0.077269	0.057896	0.115838	0.032523	0.020628	0.037929
17.8083	0.051446	0.032287	0.02665	0.050956	0.038974	0.132948	0.059679	0.040783	0.07921	0.07782	0.066398	0.119793	0.026975	0.021565	0.035892
18.0523	0.048211	0.028086	0.029281	0.04775	0.040829	0.133592	0.059078	0.040613	0.079667	0.077602	0.063486	0.118837	0.036247	0.022526	0.03861
18.2962	0.050057	0.031245	0.029735	0.045958	0.042212	0.137664	0.061427	0.042938	0.085488	0.077105	0.059899	0.117834	0.037634	0.02311	0.035087
18.5402	0.051914	0.031689	0.033329	0.04807	0.040747	0.135172	0.062688	0.039483	0.077536	0.085073	0.063193	0.120323	0.028826	0.024399	0.035226
18.7841	0.049425	0.026902	0.027348	0.048538	0.041591	0.135583	0.066845	0.040591	0.087117	0.078401	0.062787	0.122792	0.032535	0.022964	0.041233
19.0281	0.055928	0.028082	0.029417	0.047688	0.043654	0.133714	0.062962	0.04321	0.08306	0.086357	0.069421	0.123479	0.034102	0.027498	0.037948
19.272	0.056414	0.031578	0.029356	0.04929	0.045436	0.141377	0.064092	0.042379	0.082992	0.086192	0.067603	0.124987	0.035207	0.024716	0.035115
19.516	0.054523	0.030495	0.033433	0.05379	0.049458	0.142256	0.069427	0.045447	0.08606	0.08631	0.063844	0.129297	0.034664	0.025208	0.039246
19.7599	0.053484	0.02857	0.029459	0.047987	0.043708	0.142066	0.070693	0.04402	0.085216	0.091633	0.069151	0.125095	0.032928	0.023054	0.036192
20.0039	0.05543	0.031016	0.029695	0.047556	0.045245	0.14482	0.068003	0.046433	0.088432	0.086918	0.07177	0.131815	0.034851	0.029917	0.034859
20.2478	0.056728	0.026424	0.031394	0.047071	0.045833	0.139738	0.069743	0.044929	0.085759	0.089276	0.069113	0.129912	0.031773	0.029033	0.040963
20.4918	0.05679	0.030799	0.034306	0.0463	0.047352	0.141711	0.066105	0.047986	0.092387	0.088025	0.07814	0.135132	0.034646	0.02509	0.039024
20.7357	0.052282	0.028907	0.034165	0.04808	0.046675	0.148344	0.065961	0.046983	0.09453	0.090105	0.071694	0.129828	0.034321	0.026837	0.031719
20.9797	0.059684	0.031025	0.032795	0.048263	0.048162	0.150701	0.07219	0.047141	0.093888	0.091533	0.06769	0.137093	0.035565	0.027634	0.036113
21.2236	0.059235	0.031697	0.034644	0.048042	0.049827	0.154129	0.067713	0.047537	0.093289	0.092696	0.074071	0.141294	0.033504	0.024867	0.039285
21.4676	0.058698	0.035835	0.037167	0.051136	0.048593	0.153352	0.070673	0.05162	0.095535	0.100226	0.076268	0.138045	0.036791	0.027796	0.040485
21.7115	0.060357	0.036084	0.035978	0.051177	0.050006	0.148769	0.075316	0.051655	0.100972	0.094522	0.073516	0.137348	0.038039	0.026364	0.037269
21.9555	0.060122	0.033684	0.036352	0.050219	0.048013	0.152424	0.071372	0.05345	0.09649	0.093103	0.075298	0.140922	0.034615	0.028822	0.04097
22.1994	0.063572	0.032108	0.040334	0.051453	0.04855	0.156111	0.075772	0.048892	0.098661	0.09558	0.077886	0.145469	0.034864	0.025838	0.038251
22.4434	0.060644	0.028878	0.036084	0.049146	0.050361	0.156856	0.077621	0.048429	0.095016	0.099738	0.073777	0.142935	0.03772	0.028107	0.037298
22.6873	0.063599	0.030294	0.037352	0.048179	0.051204	0.155293	0.078385	0.052579	0.102078	0.096943	0.076446	0.147091	0.037309	0.029167	0.038181
22.9313	0.067212	0.032629	0.037969	0.053772	0.052473	0.164171	0.075507	0.05191	0.10021	0.099466	0.078448	0.145612	0.037518	0.028985	0.037557
23.1752	0.059022	0.035822	0.040695	0.052349	0.053744	0.158918	0.079241	0.050517	0.106604	0.100479	0.079923	0.148385	0.035091	0.026945	0.035544
23.4192	0.066725	0.034528	0.038699	0.05119	0.054291	0.157577	0.079869	0.053106	0.100008	0.097445	0.080034	0.143783	0.039702	0.029819	0.035673
23.6631	0.06896	0.030019	0.040772	0.048162	0.052505	0.161912	0.08849	0.05155	0.106574	0.099613	0.076074	0.152912	0.040032	0.02975	0.03534
23.9071	0.06198	0.033334	0.039105	0.048288	0.052523	0.162737	0.086232	0.053248	0.107231	0.102267	0.081648	0.151085	0.037024	0.031358	0.036217
24.151	0.06406	0.03342	0.042125	0.05462	0.054526	0.161937	0.082542	0.056371	0.104121	0.103374	0.077408	0.152229	0.041051	0.031108	0.036105
24.395	0.066916	0.032464	0.039157	0.052022	0.055219	0.167864	0.085875	0.05012	0.099827	0.103066	0.080044	0.151289	0.042254	0.028685	0.04068
24.6389	0.06757	0.029122	0.041843	0.047652	0.057613	0.163177	0.087424	0.052069	0.111118	0.102752	0.080951	0.15739	0.035896	0.030668	0.038989
24.8829	0.06788	0.034867	0.040924	0.053465	0.052843	0.168967	0.088105	0.055937	0.106845	0.104834	0.086005	0.158172	0.040494	0.031344	0.036677
25.1268	0.067787	0.034795	0.041823	0.052344	0.054927	0.173641	0.090928	0.054969	0.11894	0.101553	0.08457	0.159208	0.040236	0.031884	0.044199
25.3708	0.071342	0.032076	0.040769	0.051008	0.055722	0.170046	0.091752	0.055515	0.110171	0.104514	0.090801	0.159098	0.042523	0.032031	0.039421
25.6147	0.074323	0.03536	0.041627	0.050166	0.057821	0.171768	0.092089	0.057677	0.109331	0.106121	0.091381	0.16034	0.041573	0.031801	0.035478
25.8587	0.064635	0.035429	0.042562	0.053753	0.057458	0.177266	0.091503	0.055335	0.112333	0.106596	0.088201	0.163463	0.043939	0.033823	0.033016
26.1026	0.074892	0.034008	0.044642	0.051041	0.058641	0.173912	0.093505	0.063645	0.116712	0.110752	0.083123	0.167619	0.04389	0.029583	0.041496
26.3466	0.074044	0.032111	0.04872	0.053394	0.057593	0.172824	0.097923	0.055953	0.114265	0.106525	0.089949	0.166894	0.042874	0.032618	0.037651
26.5905	0.076554	0.036999	0.042896	0.050546	0.0573	0.176031	0.09197	0.058797	0.111722	0.111141	0.091801	0.162045	0.044005	0.032209	0.037634
26.8345	0.06872	0.035924	0.043394	0.051702	0.064173	0.172559	0.093336	0.057623	0.116028	0.111456	0.090582	0.164195	0.041596	0.028105	0.039569
27.0784	0.075285	0.034388	0.046871	0.050291	0.059716	0.176135	0.101015	0.058278	0.122287	0.11442	0.095009	0.164382	0.042391	0.034473	0.039579
27.3224	0.073259	0.036657	0.042671	0.049505	0.060427	0.173951	0.096507	0.058742	0.119538	0.10939	0.095845	0.169593	0.042799	0.035709	0.039476
27.5663	0.074419	0.032163	0.045563	0.053385	0.058819	0.184873	0.09639	0.059081	0.118967	0.111009	0.092946	0.174986	0.043747	0.030747	0.037797
27.8103	0.076742	0.036196	0.048765	0.050644	0.062436	0.181467	0.100678	0.05898	0.117002	0.112652	0.092157	0.174376	0.045754	0.030234	0.039109
28.0542	0.082602	0.035074	0.042104	0.051908	0.061799	0.180302	0.101991	0.061472	0.124929	0.11228	0.099877	0.174023	0.045027	0.035565	0.040954
28.2982	0.08643	0.039803	0.047272	0.053517	0.059411	0.179585	0.099041	0.065392	0.118922	0.116053	0.098051	0.1813	0.041178	0.034186	0.040475
28.5421	0.072968	0.034437	0.048846	0.048672	0.065718	0.186952	0.109557	0.063107	0.120457	0.113965	0.092215	0.170805	0.044248	0.031594	0.041369
28.7861	0.077135	0.035758	0.04792	0.053763	0.066803	0.181491	0.106024	0.067965	0.121324	0.117448	0.098279	0.180326	0.044227	0.032652	0.038568
29.03	0.08436	0.038692	0.047424	0.054535	0.064054	0.186815	0.106949	0.064526	0.129958	0.118181	0.101952	0.17826	0.044373	0.034655	0.036845
29.274	0.082913	0.037417	0.046222	0.057106	0.066958	0.189227	0.107523	0.066481	0.127286	0.116311	0.096759	0.179823	0.045935	0.036024	0.036191
29.5179	0.080046	0.036623	0.050392	0.05438	0.066194	0.18956	0.108187	0.06506	0.117124	0.11717	0.102485	0.175809	0.046787	0.034212	0.035672
29.7619	0.08253	0.039697	0.050654	0.053529	0.064257	0.193761	0.102861	0.061041	0.131248	0.118328	0.097816	0.18747	0.044141	0.036787	0.038652
30.0058	0.081829	0.038694	0.049089	0.052015	0.062535	0.191122	0.101368	0.065437	0.129786	0.125238	0.103844	0.188081	0.045376	0.037778	0.039214
30.2498	0.082002	0.0397	0.047458	0.053455	0.062451	0.194214	0.112033	0.064376	0.131534	0.123651	0.103935	0.192199	0.049016	0.034729	0.037516
30.4937	0.08245	0.036813	0.052115	0.05271	0.066987	0.192364	0.107295	0.063033	0.130625	0.124337	0.100118	0.188561	0.051469	0.033234	0.033487
30.7377	0.08326	0.036017	0.050222	0.056337	0.065512	0.195959	0.111345	0.062163	0.129223	0.126285	0.101622	0.188881	0.051996	0.037218	0.038095
30.9816	0.087003	0.038316	0.049663	0.054222	0.066786	0.198624	0.1127	0.066304	0.132525	0.123687	0.107562	0.18481	0.047583	0.035672	0.040156
31.2256	0.088696	0.040058	0.052657	0.053817	0.063291	0.199423	0.109762	0.067534	0.135546	0.12824	0.10714	0.194338	0.050357	0.037856	0.039157
31.4695	0.086803	0.038541	0.052214	0.059884	0.066149	0.195592	0.115129	0.066542	0.135977	0.127736	0.107633	0.190436	0.0497	0.036465	0.041062
31.7135	0.088056	0.038831	0.051481	0.056085	0.064402	0.196676	0.115972	0.066356	0.137101	0.129738	0.103974	0.195031	0.052029	0.039007	0.041266
31.9574	0.091005	0.039913	0.052589	0.053596	0.066308	0.200228	0.109612	0.06996	0.136114	0.126329	0.110842	0.192866	0.051071	0.038139	0.037257
32.2014	0.091152	0.037663	0.052973	0.056368	0.071166	0.203094	0.116069	0.071305	0.134216	0.130711	0.104975	0.198376	0.049809	0.037113	0.033656
32.4453	0.09028	0.036485	0.052933	0.056458	0.070274	0.204461	0.121011	0.069894	0.13596	0.125207	0.11186	0.191214	0.046509	0.039106	0.037473
32.6893	0.091413	0.0372	0.053681	0.055901	0.065605	0.203333	0.11292	0.072926	0.137036	0.129309	0.107052	0.195622	0.051632	0.03602	0.036053
32.9332	0.088125	0.038622	0.05446	0.056557	0.069939	0.205421	0.114213	0.071424	0.145222	0.135587	0.107616	0.194908	0.053754	0.03755	0.03847
33.1772	0.091405	0.038148	0.05304	0.052157	0.068579	0.201151	0.116595	0.069133	0.135803	0.134089	0.109562	0.193241	0.051174	0.036987	0.0424
33.4211	0.092654	0.039564	0.057811	0.057115	0.067542	0.206294	0.121256	0.072805	0.141376	0.133937	0.102529	0.203768	0.053101	0.034193	0.038127
33.6651	0.09011	0.041766	0.056413	0.05281	0.067399	0.207402	0.110353	0.072543	0.14325	0.129619	0.116604	0.20002	0.050697	0.037038	0.037793
33.909	0.092332	0.043166	0.05533	0.053993	0.073274	0.206971	0.118717	0.070807	0.140769	0.131304	0.114564	0.197935	0.054543	0.041149	0.042063
34.153	0.09261	0.043635	0.056763	0.054525	0.071145	0.208781	0.119843	0.067204	0.144554	0.135688	0.112868	0.199843	0.050941	0.042793	0.044579
34.3969	0.096177	0.037934	0.059881	0.051506	0.07045	0.208945	0.119118	0.069789	0.139374	0.134978	0.116052	0.203228	0.050117	0.040905	0.042513
34.6409	0.095383	0.039481	0.058392	0.060537	0.074379	0.212009	0.123826	0.073442	0.145976	0.138604	0.114661	0.207008	0.055489	0.039054	0.038625
34.8848	0.093483	0.040724	0.058211	0.055594	0.07057	0.210535	0.116438	0.074505	0.150364	0.136942	0.121484	0.200951	0.055375	0.041602	0.041246
35.1288	0.098417	0.039265	0.059707	0.053321	0.072976	0.207784	0.127178	0.068529	0.151203	0.137503	0.121147	0.206366	0.054102	0.038719	0.034704
35.3727	0.097006	0.039898	0.057932	0.055124	0.077876	0.209024	0.125884	0.073411	0.154675	0.143492	0.1189	0.209416	0.057384	0.041163	0.046429
35.6167	0.098862	0.042653	0.059647	0.054852	0.075047	0.214345	0.123876	0.078657	0.145468	0.139583	0.12208	0.211299	0.056491	0.040872	0.041861
35.8606	0.095532	0.036409	0.056932	0.057994	0.073895	0.212141	0.126906	0.074726	0.152082	0.13441	0.121596	0.208843	0.05044	0.039025	0.040263
36.1046	0.100996	0.039183	0.059361	0.057281	0.073407	0.212137	0.127288	0.07371	0.157909	0.135216	0.11911	0.211519	0.054901	0.041307	0.04215
36.3485	0.100833	0.042458	0.061641	0.060373	0.076538	0.213744	0.126165	0.076459	0.154122	0.143125	0.120653	0.208862	0.054289	0.042308	0.040608
36.5925	0.102022	0.041789	0.061167	0.052479	0.075376	0.216053	0.132775	0.074534	0.158046	0.137562	0.123173	0.210866	0.058847	0.04403	0.039914
36.8364	0.098522	0.040829	0.05969	0.055075	0.075882	0.21468	0.126772	0.081007	0.156497	0.142129	0.125612	0.21204	0.054113	0.040426	0.040859
37.0804	0.102441	0.043544	0.062824	0.054562	0.074388	0.214409	0.134257	0.077029	0.159183	0.144935	0.12559	0.214358	0.055388	0.040759	0.040464
37.3243	0.102303	0.040197	0.060605	0.058623	0.07607	0.225148	0.128728	0.075914	0.159979	0.142545	0.127119	0.215008	0.055539	0.042432	0.041007
37.5683	0.100566	0.041338	0.063671	0.057157	0.078615	0.213627	0.130929	0.080006	0.159591	0.143493	0.124845	0.224091	0.053726	0.042263	0.047011
37.8122	0.100173	0.041135	0.064364	0.052844	0.075114	0.215028	0.139918	0.080049	0.166368	0.142499	0.125512	0.219212	0.056978	0.043127	0.044895
38.0562	0.108955	0.039126	0.062798	0.05713	0.082946	0.22123	0.137754	0.077386	0.162512	0.144221	0.126355	0.218416	0.054137	0.042501	0.041279
38.3001	0.106323	0.042952	0.063211	0.057771	0.077748	0.22091	0.135269	0.076164	0.166007	0.141288	0.1279	0.211409	0.054461	0.040375	0.041498
38.5441	0.100955	0.04395	0.063884	0.059703	0.07474	0.222563	0.136661	0.075732	0.166162	0.142403	0.125983	0.218617	0.053116	0.041587	0.040363
38.788	0.106722	0.040975	0.065499	0.055049	0.080275	0.224553	0.137636	0.078341	0.165147	0.146725	0.124249	0.223338	0.058991	0.041199	0.039507
39.032	0.107937	0.040155	0.064373	0.057831	0.080033	0.229843	0.138684	0.079308	0.160083	0.150476	0.13195	0.221869	0.057412	0.042805	0.038691
39.2759	0.108865	0.04585	0.064688	0.055676	0.078944	0.228672	0.141246	0.07662	0.166464	0.145322	0.134528	0.227096	0.057814	0.043737	0.042709
39.5199	0.107613	0.044833	0.065442	0.057054	0.078711	0.223907	0.145922	0.079863	0.166532	0.148891	0.123409	0.222842	0.059618	0.043501	0.04571
39.7638	0.106307	0.038976	0.0647	0.059311	0.079617	0.225345	0.142347	0.081776	0.166798	0.152269	0.128774	0.220178	0.052771	0.044643	0.045541
40.0078	0.109037	0.045898	0.065636	0.059528	0.082513	0.227525	0.140486	0.080909	0.167322	0.154766	0.128515	0.220032	0.055657	0.044022	0.043352
40.2517	0.107989	0.042287	0.066577	0.057403	0.082786	0.236865	0.144262	0.083605	0.164033	0.15057	0.132985	0.226673	0.058318	0.045078	0.042805
40.4957	0.112256	0.045703	0.069809	0.06275	0.076803	0.228359	0.146598	0.080472	0.163866	0.147305	0.138569	0.222016	0.060224	0.049246	0.044267
40.7396	0.107618	0.045004	0.068647	0.054161	0.082277	0.23173	0.154314	0.082672	0.166624	0.149265	0.137497	0.224976	0.057843	0.045176	0.042823
40.9836	0.111564	0.042694	0.067838	0.060248	0.084438	0.231603	0.144648	0.07957	0.16501	0.14972	0.133672	0.228643	0.057368	0.046105	0.047152
41.2275	0.108858	0.04385	0.068679	0.056553	0.079129	0.231346	0.144753	0.083544	0.169029	0.14964	0.134156	0.231546	0.060904	0.04615	0.044022
41.4715	0.115904	0.04365	0.069721	0.053171	0.08297	0.234916	0.14945	0.086961	0.166578	0.159211	0.134324	0.230511	0.061207	0.04496	0.047373
41.7154	0.116193	0.047521	0.070038	0.0547	0.080091	0.236044	0.14947	0.083945	0.1681	0.152837	0.13894	0.231657	0.059636	0.04371	0.042896
41.9594	0.117207	0.044448	0.0692	0.057848	0.079577	0.240993	0.144674	0.08429	0.172644	0.154324	0.137195	0.221951	0.055181	0.047937	0.039343
42.2033	0.115448	0.04271	0.070415	0.055779	0.083475	0.242826	0.145832	0.08256	0.172064	0.15297	0.140439	0.225677	0.0575	0.047428	0.042651
42.4473	0.117576	0.044502	0.069391	0.058826	0.087514	0.240824	0.153983	0.083924	0.171093	0.153147	0.138204	0.236388	0.06329	0.045042	0.046448
42.6912	0.114122	0.046191	0.069248	0.058881	0.082902	0.238329	0.149692	0.084766	0.167676	0.154206	0.138665	0.234411	0.061477	0.047827	0.043808
42.9352	0.11586	0.044846	0.072313	0.061009	0.082846	0.244409	0.149237	0.088045	0.172708	0.155693	0.142862	0.236226	0.057926	0.046367	0.045791
43.1791	0.118742	0.045231	0.067799	0.055548	0.088842	0.245618	0.147994	0.092435	0.175301	0.151997	0.149073	0.231588	0.062624	0.043031	0.043891
43.4231	0.118662	0.048346	0.073391	0.056512	0.091478	0.242615	0.149994	0.090164	0.181598	0.15959	0.135282	0.242557	0.06338	0.047361	0.046507
43.667	0.121231	0.043817	0.072637	0.060795	0.08772	0.24604	0.154355	0.091159	0.175484	0.163288	0.138547	0.234039	0.064284	0.047989	0.047064
43.911	0.119181	0.044851	0.071729	0.061115	0.086934	0.244973	0.151153	0.088209	0.180587	0.15924	0.141366	0.233783	0.060898	0.049232	0.044852
44.1549	0.123726	0.045146	0.074502	0.05736	0.085089	0.243593	0.159886	0.085126	0.181981	0.158877	0.143513	0.241093	0.067348	0.047744	0.048912
44.3989	0.124353	0.049291	0.075518	0.057212	0.087524	0.248591	0.149548	0.087907	0.174671	0.163686	0.146705	0.2352	0.062774	0.047738	0.048555
44.6428	0.124221	0.045574	0.074825	0.0594	0.08577	0.24518	0.158212	0.091762	0.17832	0.162766	0.143797	0.235937	0.06246	0.047382	0.045601
44.8868	0.127733	0.046182	0.074209	0.057034	0.084334	0.252987	0.155189	0.091911	0.182682	0.16786	0.140469	0.235429	0.059634	0.049163	0.051935
45.1307	0.125518	0.047049	0.074436	0.057125	0.087578	0.250694	0.152954	0.089093	0.185889	0.159896	0.138372	0.237125	0.064118	0.048987	0.049305
45.3747	0.127226	0.051117	0.072301	0.06046	0.087092	0.248752	0.155912	0.093102	0.180596	0.163852	0.139804	0.240173	0.066064	0.051121	0.049243
45.6186	0.125752	0.048707	0.075341	0.059436	0.083542	0.249275	0.159072	0.090865	0.172019	0.163431	0.145478	0.244584	0.065124	0.05214	0.04926
45.8626	0.129912	0.047803	0.073327	0.059053	0.089939	0.252385	0.158962	0.090185	0.184008	0.167153	0.145712	0.242677	0.062479	0.045329	0.049965
46.1065	0.13463	0.045859	0.075707	0.061775	0.088965	0.249284	0.160389	0.093	0.179694	0.166862	0.148601	0.243429	0.059842	0.045978	0.050169
46.3505	0.134387	0.044374	0.076513	0.059999	0.088214	0.252555	0.161454	0.085792	0.179622	0.162365	0.144158	0.241302	0.068002	0.049929	0.049874
46.5944	0.125595	0.046796	0.076829	0.058503	0.091428	0.256397	0.156743	0.091204	0.18637	0.169903	0.149111	0.245498	0.064205	0.0463	0.047447
46.8384	0.132415	0.046636	0.07467	0.055403	0.091955	0.258892	0.161131	0.089764	0.185402	0.169253	0.142404	0.240936	0.064445	0.04796	0.056134
47.0823	0.128442	0.049216	0.076442	0.056154	0.090996	0.25938	0.161165	0.09182	0.179568	0.173241	0.148382	0.241475	0.062095	0.050219	0.054839
47.3263	0.132909	0.048783	0.076978	0.061908	0.08987	0.252192	0.159699	0.091514	0.183586	0.1681	0.148406	0.243484	0.070219	0.047685	0.050683
47.5702	0.135087	0.04737	0.076674	0.056651	0.095293	0.256003	0.156671	0.093162	0.180911	0.168516	0.151431	0.251089	0.062646	0.049763	0.049979
47.8142	0.138792	0.048089	0.076014	0.058806	0.092799	0.254623	0.173151	0.092348	0.19133	0.173287	0.145701	0.244948	0.067282	0.049541	0.053667
48.0581	0.139785	0.049119	0.077982	0.056927	0.090578	0.26569	0.163079	0.092215	0.19006	0.169902	0.154092	0.248107	0.066323	0.046207	0.053057
48.3021	0.134021	0.046086	0.076968	0.056453	0.097139	0.260393	0.167547	0.098471	0.191305	0.173192	0.145567	0.247565	0.068985	0.049737	0.05123
48.546	0.135921	0.046716	0.074769	0.056401	0.091304	0.258162	0.162498	0.094653	0.189908	0.173183	0.147194	0.245323	0.067675	0.051438	0.052006
48.79	0.13482	0.051152	0.077619	0.060626	0.094897	0.262089	0.166478	0.094557	0.186103	0.172852	0.150632	0.250795	0.06997	0.049433	0.049104
49.0339	0.13621	0.052864	0.079554	0.062197	0.088574	0.261673	0.165814	0.096636	0.187355	0.172408	0.152364	0.251474	0.067273	0.047908	0.051398
49.2779	0.13928	0.048705	0.078538	0.060706	0.092034	0.263102	0.166275	0.098654	0.193058	0.171196	0.15219	0.256332	0.064632	0.049249	0.049435
49.5218	0.137632	0.049056	0.079283	0.058814	0.096438	0.268687	0.168668	0.094777	0.190942	0.172798	0.153337	0.255799	0.06766	0.049806	0.049305
49.7658	0.13988	0.046955	0.083514	0.060834	0.094341	0.267151	0.177167	0.0923	0.196912	0.17331	0.151631	0.254015	0.071613	0.049508	0.048289
50.0097	0.139519	0.050677	0.07722	0.062144	0.098285	0.270741	0.173541	0.100701	0.18856	0.177575	0.150282	0.252906	0.066011	0.052305	0.052085
50.2537	0.139755	0.046731	0.079225	0.059783	0.095861	0.273661	0.174633	0.098439	0.191974	0.176905	0.155568	0.250574	0.070484	0.049125	0.054555
50.4976	0.139028	0.054865	0.076072	0.06227	0.094622	0.271167	0.180128	0.093887	0.192433	0.177073	0.155301	0.254228	0.067971	0.047084	0.047682
50.7416	0.135447	0.053646	0.079764	0.061739	0.096033	0.273286	0.179817	0.095404	0.189419	0.173711	0.156591	0.259896	0.069837	0.049524	0.056256
50.9855	0.140378	0.051211	0.079404	0.060858	0.093516	0.271038	0.173325	0.100063	0.19459	0.171046	0.159327	0.267007	0.066774	0.049331	0.054907
51.2295	0.149085	0.051999	0.080748	0.061902	0.098352	0.276062	0.181462	0.095846	0.193348	0.18087	0.157843	0.263521	0.067111	0.050133	0.053406
51.4734	0.145016	0.050127	0.084569	0.063116	0.097969	0.276724	0.177268	0.097586	0.194877	0.174714	0.159613	0.260343	0.064758	0.050907	0.055338
51.7174	0.141768	0.051972	0.080816	0.065002	0.09683	0.278202	0.178259	0.098087	0.19806	0.175612	0.152236	0.259392	0.064698	0.050539	0.050725
51.9613	0.14155	0.054717	0.081899	0.061218	0.098181	0.273228	0.182318	0.099456	0.193903	0.184059	0.154135	0.262951	0.064579	0.054387	0.05212
52.2053	0.144495	0.050586	0.083355	0.06317	0.094072	0.275189	0.178539	0.10112	0.201692	0.178198	0.164098	0.263545	0.067864	0.052278	0.055889
52.4492	0.14728	0.054058	0.083624	0.063278	0.099803	0.275789	0.186233	0.096667	0.201984	0.179837	0.156559	0.252361	0.06965	0.050829	0.055208
52.6932	0.148426	0.054244	0.081882	0.065744	0.099746	0.27342	0.185333	0.097319	0.192103	0.184426	0.152172	0.26185	0.07226	0.051904	0.056172
52.9371	0.150358	0.055247	0.081905	0.059284	0.100985	0.278854	0.189627	0.100401	0.194113	0.183786	0.152386	0.258493	0.072519	0.054931	0.055523
53.1811	0.151618	0.056559	0.081638	0.061384	0.100696	0.28357	0.181941	0.096143	0.202971	0.182141	0.162385	0.271275	0.068407	0.052878	0.054566
53.425	0.147127	0.052318	0.082116	0.062692	0.098924	0.284876	0.186883	0.103453	0.197823	0.181221	0.158059	0.264497	0.071262	0.053177	0.055372
53.669	0.15019	0.05317	0.083302	0.06163	0.099836	0.283299	0.186904	0.098892	0.198699	0.179903	0.161651	0.262716	0.073965	0.049944	0.052952
53.9129	0.157423	0.058913	0.081065	0.06086	0.102147	0.278584	0.191274	0.104993	0.200406	0.180767	0.168446	0.271574	0.068579	0.054705	0.057276
54.1569	0.150351	0.051852	0.083134	0.0608	0.104484	0.275095	0.187263	0.098929	0.203846	0.189468	0.162705	0.262566	0.078435	0.050642	0.055405
54.4008	0.152163	0.053146	0.086897	0.061671	0.103694	0.271783	0.188308	0.09469	0.20145	0.18206	0.164691	0.265254	0.076312	0.051369	0.055003
54.6448	0.146882	0.056075	0.085208	0.057659	0.101041	0.286357	0.192308	0.099181	0.200253	0.18226	0.16266	0.262627	0.071785	0.053265	0.056141
54.8887	0.154847	0.055569	0.084536	0.060225	0.101283	0.288287	0.187098	0.097897	0.198327	0.191372	0.165326	0.270334	0.072556	0.052302	0.055834
55.1327	0.153939	0.053268	0.085793	0.060825	0.103455	0.287309	0.193456	0.099644	0.197162	0.188821	0.160426	0.274026	0.073228	0.051831	0.056915
55.3766	0.151431	0.055738	0.089438	0.062423	0.104529	0.282301	0.188684	0.102573	0.197066	0.188871	0.166422	0.26683	0.073244	0.053885	0.055117
55.6206	0.150808	0.054519	0.086108	0.059526	0.102104	0.282036	0.191196	0.105599	0.192307	0.186265	0.164612	0.273165	0.07396	0.051946	0.057806
55.8645	0.149687	0.055015	0.088126	0.06389	0.107304	0.287263	0.1935	0.104008	0.200287	0.187005	0.169009	0.273759	0.073579	0.049375	0.060961
56.1085	0.156542	0.052719	0.083674	0.063984	0.1064	0.291581	0.193104	0.101344	0.198294	0.184756	0.16575	0.272398	0.075031	0.053849	0.052754
56.3524	0.151754	0.060297	0.087903	0.061515	0.108926	0.275284	0.201812	0.101755	0.203778	0.186748	0.173269	0.270974	0.071629	0.054499	0.058478
56.5964	0.15247	0.060423	0.088124	0.066962	0.107487	0.28508	0.193587	0.104909	0.202944	0.187364	0.162777	0.267249	0.07351	0.056944	0.052544
56.8403	0.156624	0.059492	0.089751	0.064154	0.102717	0.289576	0.196093	0.105729	0.209089	0.185276	0.169159	0.273016	0.073332	0.052951	0.061826
57.0843	0.161436	0.057304	0.08586	0.0656	0.10648	0.282696	0.194575	0.105496	0.206302	0.189478	0.163056	0.276585	0.075334	0.053605	0.058435
57.3282	0.154431	0.057706	0.086027	0.066358	0.109497	0.288832	0.198708	0.106978	0.206439	0.18379	0.165464	0.275808	0.076202	0.055071	0.059712
57.5722	0.158715	0.060117	0.091659	0.063607	0.107132	0.286861	0.201205	0.106114	0.202463	0.184021	0.169572	0.277151	0.073942	0.054049	0.058455
57.8161	0.156515	0.055519	0.0903	0.061969	0.109142	0.285318	0.200182	0.104806	0.210864	0.186691	0.172026	0.273532	0.075274	0.0554	0.058452
58.0601	0.158302	0.05793	0.090751	0.064236	0.111369	0.283761	0.20625	0.107597	0.204274	0.190459	0.162731	0.274203	0.074527	0.057326	0.060748
58.304	0.15347	0.053597	0.090712	0.063773	0.111662	0.280242	0.203515	0.111926	0.21042	0.186226	0.17521	0.277772	0.07412	0.056808	0.058077
58.548	0.156862	0.057529	0.088755	0.06851	0.107977	0.287866	0.200959	0.107013	0.209581	0.189368	0.171592	0.269407	0.07349	0.051349	0.057806
58.7919	0.159089	0.053416	0.089063	0.0673	0.107536	0.289408	0.201167	0.107268	0.20397	0.193112	0.174184	0.282295	0.072697	0.058226	0.060884
59.0359	0.157671	0.054886	0.089109	0.067264	0.111011	0.282594	0.203168	0.106931	0.208854	0.193024	0.176239	0.284493	0.073311	0.052665	0.060986
59.2798	0.161639	0.056989	0.089098	0.064215	0.107293	0.292731	0.201933	0.106237	0.204174	0.193827	0.174454	0.279636	0.074007	0.056058	0.063099
59.5238	0.164568	0.063144	0.090357	0.070346	0.109994	0.28781	0.205304	0.103845	0.212227	0.190216	0.182543	0.280704	0.07552	0.057566	0.063994
59.7677	0.161613	0.061749	0.089861	0.066111	0.108861	0.290936	0.196672	0.105427	0.214621	0.195357	0.172929	0.28524	0.078413	0.056289	0.062692
60.0117	0.164603	0.063261	0.088289	0.065014	0.108815	0.289528	0.205932	0.103295	0.210772	0.19543	0.175895	0.283109	0.078057	0.053091	0.061794
60.2556	0.165161	0.059989	0.090926	0.069078	0.112178	0.293959	0.20231	0.104185	0.208806	0.193622	0.177373	0.283305	0.07784	0.05363	0.058626
PopZ delta region 2
Time [s]	Fluorescence value, after background correction
0.2439	0.995189	0.995195	0.997027	1.00436	0.99543	1.0082	1.00371	1.00709	0.999745	0.99093	0.993155	1.00372	1.00089	0.990621	1.00347	0.995431	0.995111	0.987214
0.4879	1.0028	0.999002	0.997076	1.00438	0.989536	1.014	1.00424	0.999698	0.992352	0.995439	0.991652	1.00032	1.014	0.979765	1.00129	0.9926	1.00433	0.989451
0.731833	0	0	0	0	0	0	0	0	0	0	0	0	0	0	0	0	0	0
0.975783	0.014116	0.013865	0.008999	0.013817	0.016279	0.019005	0.008048	0.011214	0.018048	0.01105	0.014338	0.015114	0.025716	0.012949	0.010113	0.019406	0.013232	0.018457
1.21973	0.021991	0.022371	0.01439	0.021286	0.021336	0.026622	0.013144	0.016707	0.021463	0.01897	0.022647	0.019539	0.034536	0.021193	0.016122	0.024447	0.017019	0.02556
1.46368	0.028586	0.02442	0.018016	0.025244	0.02814	0.031303	0.021463	0.020104	0.026459	0.025405	0.026998	0.024373	0.039222	0.02387	0.021887	0.030861	0.02182	0.029663
1.70763	0.031608	0.029652	0.022728	0.025703	0.028143	0.036923	0.024362	0.022095	0.031678	0.028328	0.028815	0.02818	0.040266	0.025984	0.026348	0.031694	0.026837	0.036789
1.95158	0.035123	0.02904	0.02251	0.028965	0.029519	0.037762	0.025362	0.022694	0.033182	0.030718	0.035214	0.030092	0.044019	0.027989	0.027298	0.033009	0.02825	0.035038
2.19553	0.035716	0.030508	0.026271	0.031276	0.033289	0.040544	0.028352	0.025994	0.035146	0.03053	0.034759	0.032269	0.047781	0.032115	0.028597	0.034346	0.024394	0.037014
2.43948	0.037122	0.033827	0.025822	0.033166	0.034662	0.042704	0.030647	0.027009	0.035662	0.034263	0.035569	0.035781	0.051344	0.03367	0.033662	0.037412	0.032719	0.037712
2.68343	0.038096	0.035711	0.029337	0.034467	0.031606	0.046852	0.030306	0.029569	0.037665	0.033977	0.039519	0.035635	0.049729	0.035548	0.033884	0.038846	0.032936	0.040472
2.92738	0.040227	0.037578	0.032619	0.035331	0.03256	0.046318	0.02931	0.029784	0.037463	0.036134	0.040572	0.037055	0.048175	0.034592	0.035419	0.037619	0.032869	0.03967
3.17133	0.04169	0.03841	0.029103	0.03454	0.035191	0.045271	0.031552	0.028215	0.039177	0.03919	0.040249	0.037681	0.050628	0.036953	0.039086	0.038806	0.030826	0.040513
3.41528	0.043068	0.040937	0.034878	0.035686	0.036538	0.049809	0.032872	0.027928	0.038654	0.035282	0.040732	0.037848	0.054031	0.037926	0.039807	0.040031	0.03423	0.043742
3.65923	0.042045	0.039195	0.03304	0.035946	0.038764	0.047895	0.033706	0.031602	0.042139	0.037825	0.042634	0.038807	0.055888	0.037173	0.039933	0.04193	0.033752	0.042515
3.90318	0.041071	0.042504	0.03322	0.037426	0.039721	0.048158	0.033389	0.031339	0.042263	0.037926	0.041881	0.039224	0.055293	0.036531	0.038273	0.040857	0.030978	0.045274
4.14713	0.040092	0.042508	0.036641	0.037731	0.039987	0.049151	0.033487	0.031077	0.044754	0.039306	0.041467	0.04039	0.056114	0.037526	0.041058	0.041338	0.033796	0.047408
4.39108	0.042384	0.044643	0.034823	0.040304	0.041313	0.044224	0.036078	0.033157	0.044871	0.037701	0.04238	0.041435	0.05927	0.037055	0.041358	0.042228	0.035597	0.045559
4.63503	0.043678	0.042613	0.036715	0.039637	0.040837	0.049205	0.038553	0.032376	0.044405	0.040549	0.045887	0.038226	0.057176	0.037261	0.040222	0.041034	0.037229	0.047592
4.87898	0.043653	0.045632	0.035762	0.039458	0.043701	0.053259	0.035308	0.033118	0.04525	0.037414	0.043854	0.039922	0.058908	0.038033	0.040119	0.043546	0.034839	0.046166
5.12293	0.045682	0.044836	0.039402	0.038686	0.040048	0.049569	0.036166	0.032915	0.044123	0.044235	0.041831	0.040248	0.057148	0.038453	0.041842	0.043341	0.037361	0.045691
5.36688	0.044148	0.044523	0.040043	0.039079	0.04105	0.053843	0.035792	0.031719	0.045504	0.039602	0.044122	0.040705	0.059083	0.040748	0.040382	0.04409	0.037647	0.045722
5.61083	0.043686	0.045975	0.037742	0.040822	0.042681	0.054894	0.037603	0.033805	0.044886	0.041868	0.045728	0.04288	0.057909	0.03926	0.045921	0.0436	0.037142	0.044306
5.85478	0.04463	0.048148	0.040007	0.041631	0.040611	0.052809	0.03975	0.033164	0.048307	0.040731	0.045195	0.04216	0.061008	0.039216	0.043022	0.04764	0.037192	0.049198
6.09873	0.045327	0.045927	0.041648	0.042159	0.042909	0.055685	0.040377	0.033428	0.045782	0.042099	0.047152	0.044347	0.057663	0.040094	0.046231	0.047983	0.040058	0.045778
6.34268	0.046229	0.045096	0.041864	0.040524	0.046798	0.057287	0.039791	0.033595	0.048808	0.038123	0.047345	0.041785	0.060603	0.039375	0.041965	0.046762	0.036783	0.046661
6.58663	0.046592	0.050122	0.041808	0.040777	0.04442	0.056951	0.039695	0.034691	0.047774	0.040517	0.046982	0.043192	0.062934	0.039914	0.045967	0.046286	0.037069	0.048525
6.83058	0.056555	0.048665	0.041504	0.039187	0.043194	0.055539	0.042065	0.03533	0.046125	0.042877	0.047027	0.042664	0.062027	0.043369	0.043372	0.045596	0.03933	0.047067
7.07453	0.052872	0.049377	0.042532	0.041205	0.04209	0.054385	0.041451	0.034643	0.048572	0.043132	0.046372	0.044584	0.061098	0.041286	0.043451	0.04667	0.040234	0.049038
7.31848	0.056846	0.050499	0.042701	0.041217	0.042197	0.058643	0.040976	0.035517	0.049259	0.040142	0.0474	0.044709	0.062578	0.039729	0.042574	0.047882	0.0383	0.050132
7.56243	0.057941	0.05188	0.044032	0.042923	0.043792	0.057172	0.043329	0.036806	0.048066	0.044856	0.045403	0.045748	0.063954	0.042397	0.047647	0.047441	0.038323	0.050679
7.80638	0.058068	0.051891	0.045138	0.043152	0.042913	0.057497	0.043876	0.034946	0.049821	0.047924	0.043828	0.045298	0.06231	0.042042	0.045947	0.045115	0.043241	0.051633
8.05033	0.057128	0.048552	0.044517	0.04214	0.045572	0.057578	0.040368	0.03442	0.050519	0.04307	0.046923	0.044935	0.061018	0.043536	0.045852	0.048249	0.040434	0.049648
8.29428	0.057839	0.050631	0.045839	0.04394	0.044548	0.054948	0.044349	0.037239	0.049376	0.042571	0.046728	0.044359	0.06331	0.041019	0.045484	0.046486	0.040817	0.0506
8.53823	0.059987	0.050121	0.045155	0.043084	0.045043	0.057577	0.04393	0.036157	0.048004	0.050264	0.046793	0.046608	0.060843	0.044699	0.04831	0.048021	0.039749	0.050815
8.78218	0.056774	0.049126	0.045449	0.043703	0.048175	0.056522	0.047361	0.034809	0.050083	0.047659	0.046477	0.047889	0.061036	0.04365	0.046497	0.048922	0.041925	0.048666
9.02613	0.060223	0.048739	0.045149	0.044624	0.05017	0.056201	0.045957	0.035559	0.048081	0.048258	0.049413	0.04498	0.061403	0.045547	0.048055	0.049733	0.041098	0.051807
9.27008	0.055449	0.050365	0.045741	0.042273	0.047087	0.056661	0.045355	0.036633	0.046813	0.046965	0.049392	0.046378	0.063063	0.043873	0.045967	0.05118	0.042136	0.051226
9.51403	0.055044	0.052027	0.04519	0.044886	0.046231	0.058538	0.046844	0.035586	0.047194	0.049695	0.046651	0.049463	0.061836	0.042096	0.048467	0.052675	0.041192	0.051759
9.75798	0.055517	0.051945	0.045996	0.044799	0.049963	0.058533	0.044789	0.036004	0.049483	0.045947	0.049588	0.047083	0.061482	0.045712	0.046141	0.050388	0.040623	0.050538
10.0019	0.05665	0.051991	0.048742	0.045854	0.048922	0.058953	0.045931	0.036142	0.04971	0.046987	0.049849	0.044796	0.065212	0.044895	0.044708	0.052645	0.041458	0.052571
10.2459	0.058429	0.054719	0.046112	0.045364	0.049605	0.058449	0.047661	0.039037	0.048188	0.050105	0.048932	0.047849	0.065289	0.041903	0.049176	0.051772	0.042577	0.050727
10.4898	0.055308	0.052412	0.046835	0.044935	0.04789	0.057966	0.048537	0.037536	0.047026	0.052017	0.046615	0.049273	0.063577	0.042888	0.049451	0.052667	0.041419	0.049875
10.7338	0.056274	0.053365	0.048643	0.04387	0.048866	0.059783	0.048238	0.037779	0.049836	0.048643	0.048747	0.048267	0.062734	0.044699	0.050682	0.049842	0.041891	0.051159
10.9777	0.05858	0.053678	0.048199	0.045305	0.048333	0.060235	0.050212	0.03627	0.047462	0.048163	0.050307	0.047265	0.064206	0.045829	0.051303	0.04997	0.039771	0.051855
11.2217	0.056536	0.055405	0.048404	0.045142	0.046516	0.060531	0.049052	0.037915	0.048948	0.052411	0.050343	0.049331	0.066384	0.045302	0.055376	0.051489	0.044689	0.051572
11.4656	0.054654	0.05504	0.049968	0.049142	0.049371	0.062498	0.047563	0.037315	0.050558	0.05197	0.050904	0.048689	0.065176	0.044703	0.05265	0.053613	0.043072	0.055001
11.7096	0.056077	0.051821	0.048564	0.045601	0.04994	0.05936	0.045973	0.037056	0.049904	0.045117	0.052891	0.047763	0.063811	0.04562	0.050936	0.052231	0.042773	0.052047
11.9535	0.055977	0.054105	0.050246	0.047243	0.049011	0.058716	0.050538	0.036635	0.049842	0.050418	0.049836	0.047443	0.065819	0.044465	0.053923	0.051767	0.042593	0.050977
12.1975	0.055639	0.054372	0.050811	0.048569	0.047579	0.059922	0.049499	0.037891	0.050246	0.051712	0.050774	0.049284	0.066792	0.044178	0.053736	0.053209	0.043278	0.049236
12.4414	0.054434	0.056204	0.051485	0.048666	0.049284	0.06068	0.051917	0.036931	0.054253	0.049568	0.050344	0.049172	0.064182	0.045102	0.054634	0.054549	0.044044	0.052365
12.6854	0.05397	0.054689	0.049011	0.047731	0.050824	0.062377	0.051751	0.038244	0.050111	0.048649	0.05173	0.04587	0.067317	0.046948	0.054358	0.052853	0.044464	0.052636
12.9293	0.054955	0.056701	0.049427	0.047489	0.04817	0.06388	0.051714	0.038372	0.051185	0.049803	0.049986	0.047403	0.065529	0.046475	0.057545	0.054087	0.042571	0.049562
13.1733	0.053018	0.058651	0.050146	0.047748	0.049338	0.062514	0.05401	0.038541	0.055824	0.05294	0.051083	0.048547	0.065522	0.04591	0.056805	0.054	0.041224	0.052694
13.4172	0.054596	0.055826	0.050703	0.04989	0.049252	0.060209	0.051409	0.036231	0.050092	0.050836	0.055419	0.051294	0.068938	0.047231	0.055293	0.053598	0.042696	0.053537
13.6612	0.055374	0.054732	0.051453	0.049916	0.046367	0.062608	0.05261	0.039866	0.052581	0.051862	0.050508	0.04796	0.066264	0.047258	0.056662	0.052875	0.04392	0.052098
13.9051	0.053598	0.056201	0.051883	0.048866	0.048874	0.057787	0.053505	0.036672	0.053644	0.052818	0.052744	0.050903	0.070453	0.049119	0.059796	0.052087	0.044066	0.053314
14.1491	0.052772	0.056972	0.05001	0.048028	0.050676	0.061772	0.050571	0.039679	0.052724	0.049034	0.054859	0.04976	0.063537	0.046176	0.055856	0.053188	0.044302	0.050255
14.393	0.052888	0.056799	0.051932	0.050111	0.050019	0.063262	0.05389	0.037806	0.050325	0.049834	0.052413	0.05174	0.06727	0.045654	0.058795	0.054837	0.043124	0.055799
14.637	0.053003	0.052718	0.052915	0.049669	0.048431	0.062069	0.051352	0.036753	0.051172	0.050698	0.053285	0.048732	0.065461	0.047657	0.060006	0.054663	0.045121	0.052904
14.8809	0.055067	0.056177	0.050867	0.049116	0.047962	0.065735	0.054272	0.038564	0.053627	0.051302	0.052001	0.04762	0.065579	0.048373	0.060212	0.05595	0.044958	0.05349
15.1249	0.053368	0.057597	0.053585	0.0504	0.047863	0.06632	0.053065	0.039342	0.051346	0.051041	0.052976	0.04781	0.06297	0.046628	0.053927	0.057968	0.042973	0.05367
15.3688	0.056668	0.057209	0.055206	0.049313	0.051324	0.066454	0.053921	0.040309	0.050759	0.05121	0.053439	0.048942	0.067856	0.046986	0.057912	0.057244	0.044568	0.053938
15.6128	0.055173	0.055748	0.055166	0.048457	0.051602	0.066805	0.054267	0.038544	0.0524	0.051711	0.051223	0.05317	0.068474	0.05035	0.055996	0.057866	0.044953	0.052017
15.8567	0.054708	0.057046	0.054575	0.050469	0.049845	0.06604	0.057715	0.038316	0.053469	0.053895	0.052267	0.051594	0.066447	0.050765	0.054313	0.056774	0.043657	0.054826
16.1007	0.05362	0.059734	0.05294	0.050368	0.048493	0.068927	0.056466	0.038203	0.054075	0.051369	0.05297	0.049888	0.066172	0.047918	0.054398	0.058626	0.043427	0.051894
16.3446	0.055455	0.057452	0.053888	0.051666	0.050115	0.063429	0.056174	0.039051	0.05204	0.053889	0.052575	0.049461	0.070295	0.0489	0.056003	0.057615	0.045214	0.05383
16.5886	0.052988	0.060489	0.057218	0.050119	0.050051	0.064652	0.056154	0.03899	0.053872	0.050739	0.05262	0.050353	0.06659	0.051249	0.0559	0.05802	0.044713	0.054811
16.8325	0.052487	0.06116	0.052649	0.052286	0.049194	0.067792	0.057181	0.040489	0.053697	0.050313	0.052888	0.051469	0.06411	0.050458	0.054482	0.057506	0.04641	0.054653
17.0765	0.055285	0.061825	0.053236	0.0539	0.052237	0.065699	0.056396	0.041415	0.05318	0.051574	0.052684	0.049675	0.065894	0.049049	0.053061	0.056685	0.046775	0.054589
17.3204	0.055167	0.058584	0.054054	0.051081	0.050212	0.069857	0.054046	0.039657	0.056375	0.053849	0.052798	0.049714	0.066244	0.049895	0.054096	0.054845	0.044168	0.052971
17.5644	0.053698	0.058624	0.056042	0.052324	0.053256	0.069948	0.059503	0.038776	0.052759	0.055948	0.052721	0.049092	0.062162	0.050298	0.053481	0.056821	0.047563	0.052839
17.8083	0.054144	0.060141	0.054605	0.055701	0.052203	0.068057	0.057567	0.038981	0.055512	0.053303	0.051113	0.052099	0.065212	0.052644	0.051427	0.060036	0.045401	0.054048
18.0523	0.054129	0.060566	0.059765	0.053829	0.051226	0.066217	0.056283	0.0389	0.054697	0.054438	0.054253	0.049944	0.065641	0.049618	0.051991	0.058396	0.046644	0.054771
18.2962	0.054078	0.060291	0.056373	0.052692	0.05236	0.069237	0.057103	0.038206	0.054087	0.054905	0.051217	0.0507	0.070747	0.049624	0.057566	0.055473	0.047558	0.055992
18.5402	0.055686	0.059223	0.054748	0.054182	0.05352	0.067161	0.061298	0.039164	0.056579	0.053186	0.052597	0.051926	0.064984	0.05237	0.053222	0.059135	0.046852	0.054497
18.7841	0.055212	0.060011	0.058826	0.054234	0.053288	0.068702	0.058101	0.040414	0.056624	0.051914	0.051602	0.053742	0.065879	0.051829	0.055015	0.060177	0.045249	0.052809
19.0281	0.054247	0.058071	0.055948	0.052251	0.055229	0.068296	0.05968	0.03945	0.05537	0.052279	0.0542	0.051284	0.066836	0.052362	0.055727	0.059665	0.048578	0.054448
19.272	0.056641	0.061226	0.057425	0.054863	0.049015	0.066406	0.060393	0.039801	0.055764	0.053399	0.051419	0.053582	0.066802	0.049315	0.059512	0.059858	0.048189	0.054706
19.516	0.055327	0.063537	0.057847	0.055359	0.052147	0.069709	0.059982	0.041043	0.056914	0.052015	0.054377	0.052121	0.066554	0.053826	0.056482	0.061593	0.047729	0.052298
19.7599	0.060245	0.063505	0.056842	0.056735	0.050547	0.070989	0.063142	0.041382	0.05934	0.049072	0.054462	0.053706	0.066271	0.052758	0.056231	0.058814	0.047248	0.053458
20.0039	0.058603	0.058982	0.05989	0.055599	0.049125	0.067616	0.060821	0.040314	0.055433	0.056237	0.053482	0.050207	0.063443	0.051687	0.058123	0.058812	0.049293	0.054523
20.2478	0.056791	0.060417	0.057689	0.053823	0.050446	0.069632	0.061552	0.041754	0.05719	0.054145	0.052437	0.050866	0.064344	0.051271	0.054652	0.059778	0.048967	0.056662
20.4918	0.0559	0.060115	0.060973	0.058245	0.052129	0.070474	0.060606	0.041542	0.055202	0.050965	0.05781	0.05179	0.065671	0.05151	0.052426	0.058574	0.046641	0.054
20.7357	0.056633	0.062326	0.060563	0.057268	0.050876	0.070335	0.05916	0.040264	0.056062	0.054423	0.053661	0.051764	0.064075	0.052107	0.055565	0.060515	0.047959	0.052559
20.9797	0.055621	0.059816	0.060591	0.053802	0.050857	0.067934	0.061059	0.040697	0.056181	0.054766	0.056322	0.051914	0.066565	0.052203	0.056466	0.060638	0.048743	0.055366
21.2236	0.05656	0.062017	0.05854	0.055119	0.049381	0.068645	0.063402	0.041708	0.054752	0.054125	0.054705	0.05446	0.06616	0.052685	0.053026	0.060147	0.047852	0.056429
21.4676	0.056551	0.063628	0.059227	0.056745	0.052674	0.0708	0.059579	0.042452	0.053255	0.053601	0.056083	0.054614	0.066072	0.050565	0.055642	0.060111	0.049167	0.056636
21.7115	0.05469	0.06299	0.060011	0.05646	0.053013	0.070983	0.060785	0.042053	0.053348	0.053715	0.052921	0.054184	0.070307	0.052731	0.05872	0.059466	0.048435	0.054292
21.9555	0.05396	0.061801	0.060985	0.05616	0.046728	0.071543	0.063556	0.040875	0.054797	0.054428	0.051462	0.049117	0.070522	0.050668	0.054956	0.060209	0.049299	0.055391
22.1994	0.054213	0.064642	0.057355	0.057883	0.049757	0.07369	0.063463	0.042151	0.056421	0.055385	0.055749	0.051628	0.071115	0.053302	0.055312	0.059915	0.047302	0.056713
22.4434	0.054573	0.064084	0.061693	0.058952	0.051362	0.070369	0.064325	0.041723	0.054896	0.052563	0.058112	0.053378	0.071662	0.05329	0.056041	0.060747	0.048869	0.055673
22.6873	0.056569	0.064032	0.058602	0.057262	0.051057	0.071513	0.062434	0.040426	0.054055	0.055957	0.054659	0.051002	0.069838	0.052756	0.060833	0.060024	0.052766	0.053532
22.9313	0.054974	0.064444	0.05832	0.055372	0.050598	0.073021	0.063867	0.04138	0.055691	0.057521	0.052981	0.051406	0.069563	0.051923	0.056064	0.059962	0.050993	0.056332
23.1752	0.057404	0.067322	0.062379	0.061619	0.048694	0.066161	0.063173	0.040985	0.055645	0.056035	0.053737	0.053835	0.072084	0.054033	0.057594	0.062939	0.04815	0.058095
23.4192	0.056373	0.065458	0.060694	0.058061	0.049384	0.070174	0.063992	0.040656	0.058129	0.05585	0.05444	0.051434	0.067957	0.054796	0.05724	0.060852	0.049039	0.053963
23.6631	0.054295	0.068192	0.060782	0.057565	0.049776	0.067096	0.063431	0.041701	0.057125	0.059345	0.055714	0.053641	0.069609	0.053401	0.060952	0.061111	0.051686	0.057283
23.9071	0.056537	0.065944	0.060131	0.057622	0.053159	0.068052	0.063438	0.039598	0.058667	0.052049	0.055559	0.052405	0.067537	0.05401	0.055211	0.060884	0.049145	0.059
24.151	0.056915	0.067782	0.060403	0.059718	0.053438	0.069987	0.063169	0.043062	0.055109	0.05327	0.054673	0.054962	0.069031	0.054611	0.055786	0.061852	0.046484	0.056136
24.395	0.056708	0.069361	0.059857	0.059354	0.047424	0.068706	0.061766	0.041319	0.057555	0.056422	0.055548	0.0526	0.066927	0.054182	0.056034	0.061145	0.049453	0.058178
24.6389	0.054701	0.067871	0.060299	0.057703	0.054341	0.069467	0.062256	0.040993	0.059611	0.055144	0.053515	0.052135	0.068232	0.054668	0.05577	0.061049	0.05088	0.055905
24.8829	0.055542	0.067588	0.059928	0.060593	0.049947	0.066757	0.061873	0.042212	0.057259	0.055621	0.055486	0.052433	0.068848	0.052789	0.055801	0.064255	0.04836	0.057466
25.1268	0.055512	0.071049	0.061908	0.05728	0.051449	0.066365	0.063147	0.040534	0.055447	0.055487	0.055955	0.052046	0.068211	0.054897	0.056676	0.06222	0.048561	0.057384
25.3708	0.053935	0.069014	0.058895	0.05987	0.049965	0.069748	0.063144	0.041875	0.057804	0.055844	0.057695	0.054157	0.069276	0.055752	0.058181	0.062737	0.049044	0.057348
25.6147	0.054175	0.07141	0.060739	0.061494	0.051503	0.066412	0.062504	0.040895	0.057197	0.054554	0.056021	0.051408	0.067825	0.054902	0.055255	0.063581	0.04812	0.057517
25.8587	0.055545	0.070553	0.061224	0.064247	0.051641	0.067462	0.064023	0.040561	0.057194	0.056108	0.054224	0.051312	0.062789	0.055464	0.054687	0.062428	0.048391	0.058271
26.1026	0.052559	0.072565	0.062568	0.062441	0.050169	0.069495	0.066648	0.043506	0.057388	0.055867	0.055919	0.053269	0.068862	0.056037	0.05562	0.062269	0.048966	0.055467
26.3466	0.051867	0.067457	0.060714	0.059425	0.053477	0.068312	0.06429	0.0428	0.057599	0.057765	0.054909	0.052983	0.063721	0.05623	0.05711	0.061088	0.050674	0.057405
26.5905	0.054534	0.070614	0.061068	0.060956	0.052393	0.071864	0.066249	0.042555	0.059654	0.055902	0.05647	0.050957	0.061689	0.055667	0.053651	0.06372	0.050195	0.058088
26.8345	0.052965	0.071415	0.059603	0.062789	0.050183	0.073242	0.06559	0.04257	0.056608	0.054701	0.056093	0.053324	0.068744	0.055493	0.060475	0.06591	0.047876	0.055496
27.0784	0.052043	0.070415	0.06091	0.06105	0.054829	0.070152	0.06561	0.042802	0.058697	0.058588	0.055368	0.056848	0.065493	0.05667	0.061626	0.061455	0.049139	0.059301
27.3224	0.053993	0.070595	0.065312	0.062476	0.054471	0.071089	0.066854	0.041957	0.058731	0.055883	0.056701	0.056364	0.066971	0.056694	0.056143	0.064855	0.052318	0.055673
27.5663	0.052902	0.06846	0.061439	0.061859	0.050806	0.069264	0.066467	0.040488	0.057977	0.054977	0.058309	0.0568	0.065924	0.055456	0.06011	0.06645	0.048042	0.05701
27.8103	0.051269	0.069956	0.059432	0.062513	0.055979	0.069893	0.065461	0.04065	0.056543	0.058706	0.053503	0.053252	0.067487	0.054822	0.062468	0.068088	0.050456	0.054712
28.0542	0.054543	0.070194	0.062043	0.061536	0.053637	0.070381	0.068583	0.040328	0.05939	0.06144	0.054014	0.054768	0.065696	0.056771	0.061446	0.06793	0.049373	0.055911
28.2982	0.055006	0.070778	0.063001	0.062927	0.058054	0.072241	0.067658	0.04162	0.059864	0.058075	0.052696	0.053677	0.065612	0.057001	0.061563	0.067763	0.050278	0.056368
28.5421	0.054194	0.071205	0.062914	0.063503	0.052368	0.06916	0.069696	0.042996	0.058848	0.056204	0.059776	0.052108	0.06691	0.055514	0.066768	0.066486	0.050028	0.055631
28.7861	0.053349	0.070371	0.061722	0.062388	0.049968	0.072167	0.068335	0.041152	0.059048	0.058345	0.053329	0.053815	0.063762	0.05567	0.062583	0.065402	0.049142	0.058041
29.03	0.05313	0.068353	0.061306	0.06308	0.055434	0.073538	0.0677	0.04212	0.060325	0.059728	0.055663	0.05276	0.062876	0.057311	0.061401	0.063625	0.053141	0.057319
29.274	0.051399	0.070501	0.059941	0.062784	0.053148	0.072623	0.070276	0.042135	0.06044	0.058052	0.054476	0.050997	0.062442	0.055935	0.064329	0.065545	0.049511	0.058767
29.5179	0.053315	0.070331	0.062309	0.065481	0.05302	0.0724	0.068102	0.042949	0.05864	0.053857	0.05676	0.053788	0.064512	0.057149	0.06795	0.067565	0.048574	0.059134
29.7619	0.05116	0.069118	0.061726	0.063455	0.054236	0.070642	0.067509	0.04174	0.061371	0.058786	0.057427	0.053375	0.063309	0.057727	0.062797	0.063393	0.050749	0.058751
30.0058	0.052802	0.069823	0.061929	0.061868	0.050618	0.073281	0.071408	0.042773	0.060072	0.05886	0.057716	0.051455	0.064184	0.056147	0.062213	0.064273	0.049235	0.058498
30.2498	0.050116	0.067736	0.062477	0.062768	0.049521	0.072107	0.072052	0.043352	0.058402	0.058402	0.055986	0.053092	0.063482	0.056023	0.064322	0.064476	0.050389	0.057214
30.4937	0.054731	0.072446	0.063442	0.064576	0.050596	0.076344	0.071268	0.043471	0.060134	0.059365	0.056434	0.055452	0.06424	0.055851	0.063195	0.065315	0.051134	0.059269
30.7377	0.050966	0.069341	0.06464	0.064606	0.05534	0.072792	0.072972	0.042857	0.061787	0.05779	0.055051	0.052831	0.064209	0.056566	0.060086	0.065169	0.053422	0.060132
30.9816	0.051664	0.071879	0.065932	0.063036	0.052455	0.069274	0.071581	0.042898	0.061038	0.05683	0.056084	0.053672	0.063165	0.0567	0.057711	0.066203	0.049353	0.057922
31.2256	0.054016	0.076018	0.061775	0.06492	0.052061	0.072717	0.074967	0.042633	0.061034	0.056311	0.056248	0.053016	0.065695	0.058085	0.062964	0.069004	0.050888	0.060046
31.4695	0.05207	0.075593	0.062961	0.063614	0.050828	0.076657	0.071454	0.042143	0.060435	0.058951	0.058884	0.053308	0.065777	0.055368	0.059207	0.070173	0.053807	0.057257
31.7135	0.049559	0.070215	0.06235	0.065848	0.051123	0.072182	0.072765	0.044675	0.062816	0.057685	0.058062	0.055519	0.063976	0.057457	0.058681	0.068557	0.051318	0.060279
31.9574	0.051193	0.075647	0.063898	0.062795	0.055521	0.073188	0.07685	0.042892	0.060553	0.057758	0.056658	0.055082	0.068513	0.057926	0.05903	0.065088	0.051996	0.056794
32.2014	0.046209	0.073069	0.059805	0.067701	0.056464	0.074371	0.074111	0.04172	0.060659	0.057297	0.053989	0.055478	0.06579	0.057391	0.060259	0.066642	0.050773	0.058119
32.4453	0.051036	0.075225	0.066371	0.066189	0.050657	0.073844	0.075441	0.042806	0.062697	0.059023	0.055922	0.056334	0.063939	0.057835	0.060931	0.066333	0.050521	0.059089
32.6893	0.047677	0.073765	0.063842	0.065059	0.052969	0.072581	0.075381	0.044932	0.061393	0.060512	0.055454	0.056647	0.062929	0.056298	0.063138	0.06635	0.04975	0.060161
32.9332	0.050544	0.075976	0.06612	0.06516	0.053613	0.070842	0.075804	0.04473	0.063652	0.058819	0.058676	0.056175	0.064323	0.058706	0.063482	0.067286	0.052065	0.060727
33.1772	0.049179	0.075387	0.06071	0.06728	0.055552	0.078931	0.07697	0.041741	0.063066	0.05938	0.056708	0.056865	0.064937	0.056371	0.060055	0.066283	0.050839	0.056183
33.4211	0.049738	0.074509	0.063011	0.06616	0.058111	0.073826	0.074641	0.043525	0.063671	0.057699	0.058501	0.052726	0.065999	0.057877	0.057859	0.066811	0.049175	0.059972
33.6651	0.04626	0.077898	0.063987	0.065791	0.058863	0.075282	0.078155	0.042916	0.063156	0.061378	0.058045	0.053012	0.065972	0.057476	0.064328	0.064492	0.050085	0.058419
33.909	0.047487	0.080262	0.065718	0.064777	0.060153	0.071959	0.079379	0.041754	0.060315	0.056896	0.057582	0.054292	0.068075	0.058502	0.063996	0.066912	0.051179	0.058268
34.153	0.046668	0.076067	0.062792	0.068833	0.053615	0.072418	0.078017	0.04345	0.062954	0.058814	0.059887	0.054789	0.070703	0.056706	0.062469	0.06699	0.052464	0.056189
34.3969	0.047471	0.075002	0.063	0.065838	0.054123	0.073891	0.079146	0.042745	0.063388	0.05966	0.054852	0.058733	0.0676	0.057632	0.060073	0.06662	0.052672	0.060095
34.6409	0.046034	0.079041	0.06474	0.068162	0.05446	0.074519	0.079775	0.044373	0.063734	0.056704	0.059121	0.055517	0.069707	0.057027	0.062602	0.068674	0.052822	0.057128
34.8848	0.044568	0.078807	0.063509	0.067353	0.057568	0.074639	0.079243	0.04352	0.062765	0.057303	0.059133	0.056822	0.069079	0.05754	0.063715	0.066787	0.051785	0.056631
35.1288	0.046339	0.078559	0.062523	0.067174	0.0558	0.077996	0.077083	0.040755	0.063564	0.06188	0.057265	0.056126	0.066704	0.058238	0.062003	0.068319	0.049421	0.055456
35.3727	0.047222	0.078471	0.064943	0.068077	0.059971	0.076149	0.077628	0.04119	0.063871	0.06299	0.057688	0.057139	0.065422	0.056702	0.068013	0.064337	0.051973	0.058154
35.6167	0.046334	0.083309	0.066905	0.067214	0.056342	0.077139	0.078908	0.044421	0.060915	0.057996	0.056539	0.05519	0.070325	0.058296	0.063986	0.066234	0.051028	0.058016
35.8606	0.048699	0.079317	0.065009	0.069229	0.055935	0.07673	0.078948	0.042301	0.063437	0.063212	0.059323	0.057184	0.066772	0.060034	0.06276	0.067702	0.050904	0.057345
36.1046	0.048345	0.079463	0.064212	0.06822	0.051334	0.075968	0.079786	0.044392	0.062436	0.060679	0.058635	0.054957	0.068412	0.055206	0.061696	0.067394	0.04938	0.057964
36.3485	0.045855	0.079048	0.067815	0.068129	0.061374	0.07163	0.079384	0.043272	0.062673	0.061921	0.054993	0.057055	0.070305	0.056409	0.064717	0.064994	0.051017	0.057026
36.5925	0.048799	0.081192	0.065297	0.068433	0.056755	0.075803	0.074496	0.045341	0.063453	0.059255	0.058258	0.05901	0.07018	0.057755	0.064648	0.069034	0.052647	0.059143
36.8364	0.04806	0.080347	0.0672	0.069482	0.054357	0.07749	0.079738	0.045056	0.067345	0.059107	0.060301	0.057356	0.068412	0.060355	0.061796	0.069843	0.050418	0.062173
37.0804	0.048035	0.081372	0.064816	0.068829	0.053211	0.076878	0.080662	0.044615	0.061499	0.059477	0.056236	0.057003	0.069712	0.058015	0.065584	0.067561	0.050039	0.059677
37.3243	0.045387	0.081031	0.06373	0.070392	0.056967	0.076773	0.082902	0.043614	0.061431	0.059581	0.056338	0.058442	0.06909	0.058558	0.065998	0.069539	0.050608	0.057179
37.5683	0.047488	0.079698	0.066486	0.071385	0.056853	0.081388	0.082704	0.044747	0.062789	0.062111	0.057994	0.06014	0.071449	0.057679	0.06443	0.06846	0.050666	0.05916
37.8122	0.046347	0.082124	0.063412	0.069559	0.05777	0.076739	0.082418	0.044569	0.064678	0.059592	0.053862	0.05776	0.067988	0.060776	0.067422	0.071357	0.052424	0.060332
38.0562	0.045155	0.07794	0.065448	0.070599	0.055503	0.076231	0.084602	0.044864	0.063107	0.062319	0.055901	0.057275	0.065607	0.058319	0.0677	0.066366	0.051912	0.058229
38.3001	0.047584	0.082858	0.066111	0.069236	0.057902	0.077145	0.084575	0.044566	0.060344	0.062421	0.057968	0.059975	0.066152	0.057557	0.065137	0.066629	0.053735	0.059324
38.5441	0.046833	0.082515	0.064693	0.069762	0.053902	0.079465	0.082232	0.046174	0.065712	0.062116	0.057676	0.059217	0.068076	0.06094	0.065123	0.066155	0.051291	0.058977
38.788	0.048216	0.083144	0.068189	0.072273	0.056884	0.078479	0.084817	0.04294	0.062405	0.062518	0.055152	0.059112	0.065208	0.058888	0.072912	0.070571	0.051569	0.061232
39.032	0.048208	0.080592	0.06652	0.071453	0.052153	0.081169	0.085141	0.043896	0.062159	0.064092	0.057963	0.056542	0.066055	0.059772	0.070308	0.06536	0.050553	0.059117
39.2759	0.046495	0.085156	0.066153	0.070948	0.056706	0.076234	0.088476	0.0447	0.065344	0.062922	0.05785	0.062558	0.065126	0.058946	0.066254	0.068371	0.052223	0.059552
39.5199	0.047661	0.083968	0.065086	0.07279	0.055116	0.07727	0.087252	0.045166	0.066342	0.061621	0.059019	0.062658	0.069977	0.062271	0.071282	0.067061	0.050402	0.062202
39.7638	0.048418	0.081817	0.065917	0.069348	0.057525	0.07681	0.084508	0.044863	0.063755	0.062842	0.055997	0.060468	0.067313	0.061189	0.066565	0.065752	0.050605	0.06033
40.0078	0.048797	0.080235	0.067806	0.071259	0.056978	0.080487	0.089927	0.04477	0.064492	0.062122	0.056504	0.058643	0.06968	0.059317	0.066631	0.067344	0.052582	0.061229
40.2517	0.04858	0.084233	0.0687	0.071958	0.055745	0.081333	0.085617	0.043777	0.06366	0.059676	0.057294	0.060013	0.066624	0.056206	0.067091	0.067449	0.050986	0.059212
40.4957	0.048237	0.084203	0.064733	0.071977	0.057225	0.07769	0.088472	0.043202	0.065516	0.064122	0.056946	0.060058	0.067753	0.059747	0.06737	0.069574	0.04982	0.063631
40.7396	0.047617	0.080739	0.067563	0.068833	0.058104	0.076267	0.091833	0.044176	0.063284	0.062863	0.05359	0.060286	0.066386	0.059393	0.065289	0.068901	0.052135	0.062233
40.9836	0.046584	0.085344	0.064883	0.072315	0.057481	0.076276	0.092737	0.043711	0.062138	0.059356	0.057875	0.061288	0.068962	0.059262	0.065203	0.067066	0.051354	0.062666
41.2275	0.048025	0.083497	0.067884	0.071888	0.054931	0.077654	0.089176	0.044868	0.063679	0.063658	0.057576	0.060035	0.067037	0.059799	0.06423	0.068607	0.053631	0.06468
41.4715	0.045938	0.081564	0.066315	0.069961	0.060053	0.078926	0.090144	0.045331	0.063597	0.062369	0.058554	0.062375	0.064967	0.060084	0.068884	0.068776	0.049536	0.063686
41.7154	0.046713	0.084453	0.067744	0.072965	0.059008	0.07712	0.091802	0.045532	0.062009	0.060304	0.055438	0.058709	0.065675	0.060306	0.061823	0.07037	0.050728	0.061984
41.9594	0.048269	0.082318	0.068793	0.071826	0.059241	0.080444	0.092472	0.045293	0.064597	0.058768	0.05882	0.062012	0.066765	0.060293	0.061455	0.067988	0.053206	0.060026
42.2033	0.047322	0.083051	0.068399	0.0738	0.05953	0.079654	0.090992	0.044704	0.06383	0.057852	0.060291	0.061237	0.07058	0.061069	0.065273	0.069688	0.052044	0.060785
42.4473	0.047678	0.084407	0.068884	0.072101	0.057962	0.07779	0.090437	0.044338	0.060616	0.065097	0.055517	0.063917	0.066989	0.061043	0.064843	0.070238	0.053926	0.060281
42.6912	0.044554	0.085851	0.066293	0.07244	0.059634	0.080145	0.094267	0.044069	0.063229	0.065052	0.05735	0.060711	0.066907	0.058463	0.062045	0.066226	0.051524	0.061714
42.9352	0.04927	0.086251	0.067511	0.075426	0.057199	0.081624	0.094807	0.044149	0.065983	0.064078	0.057795	0.059882	0.06861	0.060415	0.064048	0.067246	0.056223	0.066105
43.1791	0.049043	0.08695	0.066946	0.071212	0.05688	0.08326	0.093495	0.046342	0.063749	0.06001	0.05687	0.061283	0.06828	0.058905	0.065446	0.067687	0.051556	0.064368
43.4231	0.045429	0.086542	0.063901	0.071902	0.056233	0.079648	0.093689	0.045442	0.066348	0.066613	0.055977	0.058903	0.071518	0.06025	0.060428	0.071877	0.051533	0.065071
43.667	0.047139	0.08597	0.065581	0.073443	0.065115	0.078873	0.094718	0.045647	0.066049	0.05949	0.055324	0.05869	0.06309	0.060831	0.063021	0.070738	0.055025	0.063601
43.911	0.045705	0.085053	0.066608	0.074065	0.059267	0.079143	0.096194	0.04696	0.066702	0.061086	0.05785	0.061998	0.065577	0.060611	0.065443	0.069171	0.052586	0.06281
44.1549	0.048255	0.084859	0.065325	0.072275	0.058892	0.082387	0.097688	0.046416	0.062516	0.065813	0.060339	0.059875	0.064441	0.061094	0.064386	0.069329	0.052268	0.065864
44.3989	0.04673	0.085476	0.068146	0.073809	0.060642	0.079132	0.0971	0.045905	0.066018	0.063208	0.057718	0.059994	0.066176	0.06167	0.062716	0.070263	0.053866	0.063412
44.6428	0.045046	0.08823	0.067155	0.073854	0.063835	0.07818	0.094888	0.045517	0.068171	0.060912	0.058356	0.062811	0.066434	0.059331	0.064372	0.066174	0.053607	0.064763
44.8868	0.044366	0.08789	0.069803	0.076835	0.06088	0.079188	0.097597	0.045636	0.062638	0.059895	0.057328	0.060685	0.064713	0.061223	0.064139	0.068448	0.052155	0.061846
45.1307	0.043029	0.086621	0.066288	0.074504	0.058992	0.083833	0.095004	0.04543	0.066864	0.062613	0.0574	0.061688	0.063634	0.060689	0.060126	0.068324	0.052396	0.061824
45.3747	0.044993	0.088046	0.070548	0.073516	0.060242	0.082686	0.099528	0.045081	0.065973	0.062401	0.059345	0.063621	0.067618	0.061191	0.062263	0.068195	0.050873	0.060366
45.6186	0.043034	0.088382	0.069386	0.074582	0.059869	0.079798	0.101056	0.043429	0.06619	0.061741	0.056892	0.062964	0.068192	0.060824	0.062808	0.067584	0.051819	0.065238
45.8626	0.043205	0.091755	0.069481	0.076949	0.060326	0.080633	0.099254	0.045912	0.061517	0.065165	0.060023	0.061156	0.066983	0.05907	0.062824	0.069232	0.055216	0.06367
46.1065	0.043366	0.088737	0.064484	0.076191	0.062089	0.079731	0.097564	0.044601	0.063224	0.062769	0.05684	0.061394	0.068253	0.062361	0.060677	0.068762	0.053313	0.063561
46.3505	0.045273	0.092225	0.067649	0.074813	0.063721	0.079227	0.099371	0.045631	0.06575	0.06501	0.05657	0.063149	0.067118	0.061698	0.064508	0.070462	0.051619	0.06189
46.5944	0.043079	0.091099	0.068349	0.079057	0.060818	0.082094	0.100731	0.045807	0.060697	0.062245	0.057756	0.063575	0.06809	0.05825	0.061706	0.067955	0.053724	0.064478
46.8384	0.043726	0.087595	0.068342	0.076907	0.058841	0.079898	0.102636	0.047243	0.062522	0.063053	0.056174	0.063109	0.068845	0.06131	0.059451	0.068358	0.052579	0.063312
47.0823	0.043607	0.090017	0.071408	0.075041	0.059499	0.083906	0.101165	0.047171	0.066499	0.06645	0.058729	0.063876	0.065425	0.060584	0.059013	0.070668	0.055233	0.06221
47.3263	0.046755	0.090098	0.071909	0.076637	0.062841	0.07672	0.102235	0.04726	0.065892	0.065687	0.058592	0.064811	0.067047	0.061663	0.059443	0.068662	0.055147	0.065573
47.5702	0.046692	0.088605	0.071359	0.078207	0.059379	0.081145	0.104474	0.046724	0.062606	0.066234	0.060035	0.062648	0.067313	0.060988	0.058611	0.069807	0.055506	0.067174
47.8142	0.044875	0.088593	0.069446	0.076891	0.060589	0.082666	0.101343	0.049594	0.064885	0.065741	0.061931	0.063126	0.068328	0.059654	0.058205	0.070357	0.055772	0.061886
48.0581	0.045045	0.086066	0.069366	0.076493	0.060627	0.080947	0.104202	0.045939	0.062631	0.065657	0.058914	0.065143	0.068237	0.062977	0.061149	0.067116	0.053037	0.062361
48.3021	0.04315	0.089183	0.070635	0.077013	0.06371	0.079283	0.1071	0.047386	0.064192	0.060266	0.056711	0.066021	0.070371	0.062865	0.0621	0.068779	0.053188	0.06356
48.546	0.043235	0.087959	0.071458	0.078229	0.066571	0.083091	0.105903	0.046474	0.064399	0.063667	0.057384	0.06732	0.070086	0.063591	0.057388	0.068545	0.055863	0.065403
48.79	0.040551	0.084344	0.069405	0.077575	0.063655	0.081858	0.100696	0.045996	0.062973	0.067039	0.059176	0.062566	0.071216	0.061341	0.060148	0.068455	0.052839	0.062554
49.0339	0.042434	0.088175	0.07131	0.07804	0.062955	0.076874	0.109106	0.047504	0.061674	0.064634	0.057363	0.06555	0.073596	0.064432	0.059618	0.069169	0.053038	0.064057
49.2779	0.040495	0.090381	0.070466	0.078468	0.061089	0.080456	0.107554	0.045184	0.061276	0.065263	0.057279	0.066626	0.070555	0.061888	0.064683	0.070861	0.051544	0.064619
49.5218	0.039259	0.08789	0.073138	0.076846	0.066525	0.080707	0.106605	0.047736	0.063061	0.065041	0.061748	0.067394	0.06634	0.061452	0.057855	0.070513	0.051853	0.06436
49.7658	0.043937	0.089096	0.073227	0.077676	0.064522	0.080016	0.109297	0.047048	0.065729	0.067656	0.059779	0.066652	0.069713	0.064252	0.059273	0.070223	0.052937	0.061862
50.0097	0.041004	0.089777	0.06793	0.075886	0.062098	0.081267	0.111839	0.045628	0.06549	0.065376	0.057115	0.07107	0.071364	0.063885	0.060323	0.068836	0.055965	0.065451
50.2537	0.039764	0.091828	0.072197	0.078899	0.066105	0.080484	0.11014	0.04775	0.067315	0.066097	0.05769	0.069271	0.072448	0.060717	0.060791	0.067729	0.055277	0.066484
50.4976	0.039636	0.088163	0.072676	0.078241	0.061439	0.081911	0.10908	0.04843	0.068554	0.06501	0.060085	0.068382	0.067848	0.063255	0.058439	0.070757	0.05219	0.064208
50.7416	0.037049	0.090833	0.070605	0.079751	0.062603	0.078903	0.109705	0.047429	0.065635	0.067466	0.057554	0.068032	0.071199	0.06369	0.06085	0.070929	0.053397	0.065799
50.9855	0.040929	0.093881	0.072889	0.076819	0.065093	0.078355	0.112382	0.049148	0.065384	0.066776	0.057877	0.070946	0.068898	0.063725	0.059684	0.071458	0.054923	0.064869
51.2295	0.043502	0.093363	0.071139	0.076989	0.067099	0.08332	0.110399	0.046759	0.066471	0.062749	0.059752	0.071573	0.069739	0.062858	0.058621	0.072611	0.054564	0.064633
51.4734	0.04126	0.091879	0.069972	0.077321	0.069657	0.084281	0.112108	0.046062	0.06672	0.066126	0.062227	0.06925	0.067396	0.063369	0.057305	0.06939	0.056308	0.064165
51.7174	0.042728	0.092871	0.072324	0.077915	0.061228	0.080427	0.114116	0.0469	0.065313	0.066546	0.057138	0.070336	0.069	0.063913	0.060946	0.071996	0.053872	0.063646
51.9613	0.041113	0.09588	0.072649	0.075158	0.065211	0.078948	0.110815	0.04494	0.067799	0.066477	0.057867	0.067316	0.069001	0.062741	0.05445	0.068672	0.056811	0.06385
52.2053	0.039022	0.0928	0.072236	0.077402	0.066658	0.081708	0.111364	0.045873	0.068672	0.065829	0.059954	0.068494	0.069162	0.063358	0.054539	0.070709	0.058724	0.061691
52.4492	0.039345	0.092219	0.073543	0.077241	0.066182	0.081176	0.114282	0.045201	0.068614	0.06874	0.060612	0.071191	0.067585	0.062774	0.061687	0.071816	0.054101	0.063087
52.6932	0.039018	0.095477	0.072693	0.078871	0.062515	0.082794	0.114248	0.045843	0.067814	0.069294	0.061138	0.071782	0.072889	0.063608	0.058782	0.0701	0.056117	0.064247
52.9371	0.039588	0.095522	0.074686	0.078407	0.070617	0.083609	0.115242	0.045941	0.070269	0.065723	0.059725	0.07227	0.06885	0.06404	0.056844	0.068015	0.056755	0.063431
53.1811	0.038644	0.095884	0.072934	0.0788	0.066072	0.083402	0.111785	0.046258	0.073073	0.063899	0.059366	0.069027	0.065982	0.06265	0.055978	0.072447	0.057498	0.065344
53.425	0.038883	0.09836	0.072236	0.078918	0.06546	0.081862	0.112473	0.045885	0.070201	0.068452	0.060157	0.069893	0.066613	0.065025	0.058907	0.072671	0.056439	0.065007
53.669	0.038721	0.094063	0.073597	0.079255	0.065932	0.082538	0.11745	0.046591	0.067947	0.067278	0.058015	0.072945	0.068023	0.06295	0.054696	0.071511	0.056773	0.066214
53.9129	0.037525	0.09421	0.076137	0.078354	0.068418	0.082776	0.11372	0.049581	0.073485	0.065402	0.059309	0.072431	0.068046	0.063909	0.058786	0.071771	0.057378	0.064584
54.1569	0.040324	0.094804	0.071559	0.079382	0.0666	0.081904	0.114785	0.047958	0.07036	0.065701	0.060244	0.069827	0.067977	0.065715	0.058776	0.072733	0.056237	0.064122
54.4008	0.040133	0.095376	0.073987	0.077588	0.070149	0.080463	0.111526	0.047631	0.067511	0.06521	0.058316	0.072124	0.067367	0.064773	0.057239	0.071835	0.058012	0.066084
54.6448	0.041502	0.097149	0.075002	0.079614	0.071326	0.077679	0.118476	0.045473	0.066978	0.065356	0.057261	0.071497	0.067443	0.061734	0.055651	0.072057	0.059276	0.063808
54.8887	0.038998	0.09637	0.072014	0.08079	0.067758	0.087333	0.117444	0.048328	0.067656	0.068034	0.061118	0.072644	0.064637	0.062197	0.055995	0.071007	0.059078	0.062298
55.1327	0.036717	0.098733	0.069845	0.080951	0.069774	0.082908	0.1136	0.048133	0.06908	0.067173	0.060084	0.072031	0.06808	0.063459	0.056504	0.072077	0.059793	0.065118
55.3766	0.03897	0.10028	0.068645	0.078613	0.063411	0.082718	0.11354	0.047802	0.066667	0.068166	0.060648	0.073682	0.068876	0.063929	0.054456	0.071258	0.06151	0.064721
55.6206	0.040094	0.098551	0.073236	0.076714	0.068488	0.081574	0.117784	0.044679	0.068871	0.068568	0.059451	0.070363	0.068625	0.060386	0.054526	0.070848	0.061226	0.062389
55.8645	0.035499	0.095714	0.072852	0.080533	0.072038	0.085695	0.115144	0.046913	0.068637	0.070343	0.057638	0.072426	0.065665	0.061258	0.055629	0.073734	0.061532	0.065272
56.1085	0.034671	0.094267	0.07126	0.080408	0.067081	0.084868	0.119089	0.047087	0.067505	0.065792	0.062615	0.073733	0.067128	0.065034	0.054477	0.069609	0.060102	0.067444
56.3524	0.033973	0.098827	0.073005	0.080094	0.072796	0.079712	0.113636	0.04581	0.068358	0.069949	0.060594	0.074369	0.06593	0.062967	0.053784	0.071232	0.059299	0.066742
56.5964	0.039334	0.098888	0.075268	0.077601	0.070596	0.080656	0.11955	0.046809	0.070153	0.069504	0.057188	0.072205	0.065999	0.061549	0.053591	0.072163	0.059201	0.067129
56.8403	0.035617	0.093252	0.074266	0.081361	0.070474	0.084542	0.11951	0.048952	0.06957	0.068003	0.058759	0.071425	0.065773	0.062998	0.056181	0.072056	0.062439	0.064842
57.0843	0.036346	0.100232	0.073673	0.082426	0.068436	0.083293	0.116213	0.046637	0.070431	0.070788	0.059289	0.073602	0.068987	0.062397	0.053117	0.070837	0.060047	0.064551
57.3282	0.034907	0.099566	0.072113	0.080775	0.069446	0.082828	0.117344	0.047074	0.071944	0.071867	0.05899	0.074658	0.069247	0.065416	0.055078	0.069672	0.060589	0.066237
57.5722	0.036029	0.095941	0.076798	0.080015	0.071913	0.084217	0.120127	0.047071	0.071347	0.069226	0.057501	0.070185	0.065601	0.063123	0.054921	0.071177	0.060896	0.067574
57.8161	0.036332	0.097119	0.072117	0.080551	0.070176	0.08411	0.117033	0.04939	0.070669	0.068909	0.060561	0.072334	0.065511	0.064907	0.051925	0.072776	0.058076	0.067339
58.0601	0.037071	0.097045	0.0747	0.081469	0.071716	0.081434	0.118379	0.044483	0.068761	0.07334	0.057907	0.075997	0.068951	0.066002	0.053543	0.069093	0.061332	0.065723
58.304	0.03505	0.096894	0.074906	0.082447	0.073317	0.083295	0.118881	0.046427	0.074476	0.071305	0.059184	0.073602	0.066401	0.065274	0.054424	0.069409	0.060983	0.066857
58.548	0.036355	0.096161	0.075675	0.082008	0.071416	0.080356	0.124572	0.048168	0.071083	0.068696	0.057073	0.074083	0.068932	0.063643	0.058328	0.070927	0.060611	0.063962
58.7919	0.036466	0.095254	0.075145	0.083778	0.070764	0.080979	0.119255	0.047195	0.070543	0.067622	0.058379	0.075932	0.065888	0.063507	0.05692		0.06208	0.066283
59.0359	0.037944	0.099435	0.075023	0.081661	0.074321	0.083	0.120054	0.046797	0.07188	0.070829	0.062191	0.078766	0.065794	0.063015	0.055889		0.062929	0.065512
59.2798	0.035175	0.100267	0.075536	0.080065	0.072726	0.083582	0.120054	0.04831	0.070948	0.067972	0.059048	0.076777	0.07049	0.064393	0.06288		0.061608	0.065029
59.5238	0.033398	0.096092	0.076232	0.079892	0.070603	0.087493	0.121917	0.047273	0.072771	0.071091	0.05904	0.075201	0.067827	0.063744	0.060237		0.062656	0.067471
59.7677	0.038867	0.097686	0.0763	0.082173	0.074008	0.085242	0.119591	0.046428	0.074429	0.071342	0.060958	0.077807	0.068057	0.064895	0.057635		0.065345	0.065994
60.0117	0.039211	0.096622	0.076358	0.082659	0.073366	0.084466	0.120322	0.047006	0.072516	0.07485	0.061292	0.07851	0.070324	0.064455	0.062014		0.06548	0.066162
60.2556	0.035673	0.096307	0.076301	0.080234	0.075386	0.086399	0.119723	0.047802	0.07239	0.070862	0.058284	0.076025	0.071844	0.061891	0.06266		0.062835	0.068225
PopZ delta region 3
Time [s]	Fluorescence value, after background correction
0.2439	0.986319	1.00836	0.99144	1.00931	1.00871	0.998719	0.981027	1.00096	0.994737	1.00284	0.98891	1.01659	0.986683	0.985805	1.00144	1.01183	1.0065	0.996103	0.994465	1.00084
0.4879	0.982904	0.993946	0.991265	1.00996	1.0086	1.00688	0.977703	0.996477	0.993698	0.997595	1.00292	1.02178	0.989044	0.978709	0.991759	1.01047	0.996863	1.00561	0.986781	0.994717
0.731833	0	0	0	0	0	0	0	0	0	0	0	0	0	0	0	0	0	0	0	0
0.975783	0.068807	0.101471	0.076144	0.06153	0.023264	0.11124	0.066112	0.038736	0.053216	0.025326	0.003522	0.05443	0.091501	0.07595	0.026622	0.082098	0.097846	0.060187	0.074463	0.119718
1.21973	0.129148	0.167605	0.133318	0.200363	0.114391	0.187972	0.209717	0.170505	0.166285	0.093452	0.056973	0.231204	0.164583	0.244871	0.105742	0.236062	0.167287	0.10389	0.127576	0.197563
1.46368	0.174887	0.226103	0.180118	0.272064	0.184695	0.24796	0.29521	0.257652	0.248768	0.135782	0.093948	0.36321	0.218821	0.352919	0.159436	0.312431	0.222724	0.141558	0.173582	0.256923
1.70763	0.212329	0.270798	0.214433	0.327569	0.221631	0.305241	0.366389	0.30996	0.310235	0.174944	0.120558	0.440617	0.265185	0.42911	0.217335	0.386758	0.2706	0.173388	0.206668	0.30603
1.95158	0.247223	0.305559	0.247839	0.381105	0.270521	0.341566	0.410968	0.371793	0.354001	0.204002	0.147574	0.51743	0.30467	0.473264	0.253702	0.43904	0.302033	0.18797	0.235272	0.348998
2.19553	0.268858	0.335962	0.275447	0.419237	0.295387	0.38144	0.451249	0.41514	0.404689	0.225802	0.1634	0.544164	0.335981	0.51939	0.283371	0.482959	0.345045	0.206687	0.260581	0.379002
2.43948	0.285565	0.374573	0.299434	0.44728	0.328876	0.416157	0.482597	0.451599	0.433799	0.250076	0.185731	0.544362	0.35731	0.562519	0.313539	0.510619	0.364618	0.234122	0.287664	0.397191
2.68343	0.304012	0.398491	0.321808	0.466831	0.349703	0.433403	0.516744	0.475366	0.467553	0.265936	0.196795	0.593311	0.382611	0.590204	0.330066	0.525426	0.397863	0.248923	0.309386	0.436046
2.92738	0.31872	0.42063	0.340194	0.499968	0.369783	0.464737	0.54956	0.498836	0.490181	0.282659	0.211123	0.598182	0.405311	0.605661	0.353585	0.551751	0.416534	0.258849	0.324203	0.446338
3.17133	0.346785	0.443043	0.347814	0.507556	0.394093	0.479951	0.559702	0.50319	0.499937	0.30311	0.22839	0.642035	0.419241	0.626309	0.366434	0.575034	0.425288	0.27442	0.342279	0.471613
3.41528	0.365336	0.467432	0.366679	0.543571	0.403072	0.527361	0.570108	0.52131	0.536856	0.31696	0.234568	0.673561	0.442037	0.634333	0.390788	0.573563	0.436383	0.283204	0.362022	0.475246
3.65923	0.378118	0.482701	0.378345	0.557476	0.420393	0.528204	0.594476	0.555572	0.543822	0.323325	0.2398	0.664513	0.45715	0.649507	0.404665	0.595238	0.455928	0.295531	0.373894	0.50749
3.90318	0.379614	0.491495	0.394096	0.570498	0.435578	0.544577	0.601519	0.567944	0.570133	0.337136	0.251556	0.703167	0.473158	0.669111	0.423475	0.606327	0.468451	0.30661	0.384037	0.51869
4.14713	0.392845	0.500398	0.405876	0.584683	0.439847	0.557939	0.615028	0.570219	0.577645	0.344354	0.260727	0.74395	0.481972	0.699407	0.429696	0.617064	0.488134	0.308431	0.398047	0.537155
4.39108	0.404107	0.518254	0.424772	0.589342	0.448985	0.574011	0.643167	0.573137	0.599668	0.354963	0.265009	0.720169	0.489996	0.694744	0.438551	0.619165	0.501158	0.319671	0.402797	0.543242
4.63503	0.415028	0.524125	0.425927	0.602773	0.469145	0.600213	0.643057	0.577571	0.611748	0.361054	0.275029	0.746836	0.503493	0.710326	0.441935	0.618877	0.516973	0.326344	0.414982	0.55102
4.87898	0.413974	0.539012	0.439357	0.598245	0.479649	0.616909	0.648423	0.594075	0.602175	0.368705	0.283867	0.756196	0.518642	0.714632	0.464385	0.643044	0.526486	0.329772	0.423589	0.560125
5.12293	0.421839	0.546826	0.440831	0.621571	0.47771	0.613488	0.663479	0.602982	0.628556	0.381368	0.285689	0.763167	0.518877	0.721765	0.469121	0.646063	0.533502	0.334861	0.43116	0.579545
5.36688	0.433417	0.551226	0.453114	0.619362	0.492273	0.609377	0.674362	0.608517	0.629236	0.386009	0.290444	0.766952	0.528264	0.742275	0.476639	0.653236	0.529266	0.343761	0.444597	0.579677
5.61083	0.442011	0.569927	0.45182	0.63822	0.496667	0.619231	0.675896	0.619121	0.645496	0.395317	0.300429	0.771669	0.543756	0.738169	0.485567	0.669644	0.547504	0.342786	0.454533	0.584646
5.85478	0.451674	0.580577	0.470581	0.628204	0.506393	0.641505	0.678379	0.61475	0.658423	0.397459	0.306927	0.773221	0.552679	0.736536	0.490004	0.673555	0.554552	0.344876	0.453079	0.601756
6.09873	0.450903	0.592626	0.475784	0.65215	0.514167	0.654711	0.672591	0.633675	0.654707	0.402829	0.30997	0.760504	0.562833	0.757082	0.504032	0.67317	0.564605	0.353107	0.462008	0.601686
6.34268	0.45656	0.585651	0.484149	0.659154	0.517582	0.657079	0.686273	0.63227	0.68173	0.405495	0.313077	0.80515	0.56528	0.749052	0.495571	0.676639	0.576316	0.3576	0.468323	0.618693
6.58663	0.470317	0.602314	0.494112	0.667785	0.529888	0.65926	0.705502	0.639237	0.671016	0.405568	0.318124	0.799088	0.571947	0.759448	0.509697	0.6749	0.574964	0.3678	0.479304	0.613624
6.83058	0.46927	0.611503	0.495049	0.665872	0.539338	0.667807	0.691218	0.642782	0.688485	0.414063	0.323069	0.802384	0.584813	0.76644	0.523493	0.69694	0.591432	0.377611	0.486115	0.620697
7.07453	0.478294	0.615917	0.492543	0.674776	0.5443	0.673231	0.709283	0.649995	0.686922	0.428343	0.323689	0.800523	0.590863	0.757602	0.526868	0.688637	0.596031	0.376516	0.487652	0.628833
7.31848	0.479094	0.620419	0.502765	0.688558	0.54742	0.679825	0.702687	0.652081	0.70352	0.421398	0.329335	0.802554	0.598987	0.769552	0.531883	0.685227	0.599289	0.375061	0.490836	0.631671
7.56243	0.487153	0.627468	0.506243	0.686551	0.550514	0.706781	0.708425	0.65686	0.705257	0.431638	0.329323	0.776549	0.598027	0.772253	0.526224	0.707433	0.597351	0.381404	0.496108	0.64906
7.80638	0.489408	0.632692	0.506081	0.686914	0.555772	0.680317	0.720537	0.665042	0.705722	0.43862	0.338562	0.774985	0.608547	0.770728	0.5282	0.691159	0.616444	0.384528	0.495945	0.649451
8.05033	0.493266	0.649285	0.521197	0.701745	0.558642	0.695615	0.71557	0.666841	0.714721	0.429074	0.339723	0.817982	0.608319	0.768598	0.534783	0.706407	0.621192	0.392355	0.508608	0.645161
8.29428	0.506234	0.646835	0.513427	0.708219	0.571571	0.699419	0.725073	0.669967	0.726007	0.441334	0.34044	0.82999	0.608132	0.782522	0.537515	0.719343	0.614954	0.390417	0.51284	0.6607
8.53823	0.504558	0.649314	0.537601	0.699577	0.570938	0.698862	0.722028	0.655362	0.727326	0.44437	0.343319	0.808247	0.610511	0.78218	0.556755	0.705721	0.622864	0.390206	0.508265	0.657557
8.78218	0.504763	0.651114	0.532044	0.712835	0.573353	0.688581	0.722593	0.680097	0.714638	0.448813	0.344182	0.811087	0.621934	0.777268	0.548861	0.712201	0.626558	0.391309	0.50835	0.660183
9.02613	0.516639	0.656482	0.528482	0.703082	0.584374	0.717398	0.735971	0.697807	0.730694	0.441734	0.350147	0.817521	0.623971	0.768624	0.556838	0.724466	0.632778	0.395823	0.527425	0.671808
9.27008	0.523088	0.673881	0.53375	0.72253	0.583738	0.711286	0.731904	0.693528	0.73889	0.459696	0.349833	0.792087	0.630369	0.795709	0.561815	0.724419	0.645781	0.403587	0.529951	0.669034
9.51403	0.521593	0.670132	0.540719	0.719233	0.579918	0.710633	0.745507	0.687314	0.730296	0.452008	0.35074	0.793266	0.627407	0.792905	0.563486	0.733864	0.644019	0.401169	0.531263	0.682652
9.75798	0.521281	0.674161	0.549004	0.731952	0.596276	0.730223	0.735885	0.685171	0.73792	0.463996	0.352113	0.816331	0.643563	0.794377	0.568487	0.727452	0.644901	0.401618	0.533895	0.687623
10.0019	0.526115	0.688182	0.544904	0.74076	0.603934	0.722474	0.742603	0.705428	0.733056	0.465085	0.363456	0.809798	0.650395	0.815254	0.567429	0.739051	0.647878	0.41372	0.542395	0.68598
10.2459	0.527362	0.686876	0.558684	0.741422	0.604056	0.731724	0.744723	0.697664	0.743855	0.473148	0.361655	0.808742	0.653344	0.821562	0.579509	0.725239	0.655613	0.416731	0.537312	0.689502
10.4898	0.530818	0.68901	0.558224	0.747539	0.596729	0.735631	0.750785	0.689339	0.733577	0.472995	0.363085	0.813264	0.643074	0.80013	0.581556	0.740357	0.672233	0.418648	0.541083	0.687297
10.7338	0.53555	0.691076	0.570532	0.747492	0.596934	0.738398	0.748461	0.705645	0.73639	0.479946	0.369229	0.847341	0.662307	0.797252	0.56912	0.745008	0.667773	0.4246	0.551316	0.701386
10.9777	0.540346	0.691634	0.564666	0.742862	0.605696	0.735155	0.746363	0.695891	0.739196	0.475571	0.358238	0.811751	0.663767	0.809209	0.579934	0.746407	0.668825	0.418301	0.541491	0.699729
11.2217	0.536055	0.697819	0.565388	0.750706	0.603652	0.744616	0.765447	0.706537	0.758044	0.475663	0.372931	0.824542	0.668478	0.81432	0.587521	0.762208	0.661673	0.41923	0.551988	0.703692
11.4656	0.542664	0.70457	0.572497	0.744227	0.601215	0.73762	0.766159	0.700621	0.756257	0.480382	0.370538	0.834964	0.667868	0.817372	0.583022	0.740332	0.673702	0.420455	0.55429	0.709492
11.7096	0.550684	0.704771	0.565739	0.758572	0.597029	0.756472	0.759717	0.703653	0.771349	0.485428	0.375849	0.848136	0.661226	0.806893	0.589236	0.745832	0.680839	0.425058	0.556068	0.708954
11.9535	0.564651	0.713541	0.575184	0.757139	0.615942	0.745091	0.761585	0.694167	0.75678	0.487509	0.373767	0.830688	0.671561	0.832758	0.594306	0.754218	0.689187	0.42397	0.558259	0.708351
12.1975	0.544925	0.717641	0.565173	0.762061	0.620116	0.755734	0.765217	0.708021	0.759588	0.488792	0.374485	0.821394	0.675935	0.821116	0.589966	0.746582	0.687958	0.424794	0.560296	0.707885
12.4414	0.555095	0.713627	0.578419	0.753311	0.630209	0.758186	0.754404	0.705791	0.746256	0.491125	0.380102	0.823497	0.671976	0.833853	0.598495	0.757226	0.692074	0.429787	0.563599	0.719583
12.6854	0.561758	0.728186	0.581848	0.766801	0.611002	0.762906	0.771968	0.717079	0.758486	0.490825	0.376846	0.837703	0.687344	0.817043	0.608041	0.763745	0.684983	0.42451	0.564743	0.717928
12.9293	0.566399	0.732582	0.579246	0.777705	0.626297	0.745946	0.768153	0.707988	0.754441	0.494586	0.378145	0.838881	0.691266	0.81829	0.607476	0.750924	0.702102	0.432214	0.566441	0.711593
13.1733	0.554228	0.722047	0.577882	0.78213	0.622514	0.759758	0.754106	0.718346	0.756489	0.492513	0.386786	0.844653	0.6823	0.815327	0.593984	0.771908	0.704054	0.438302	0.572941	0.714653
13.4172	0.569614	0.73001	0.588888	0.774358	0.627172	0.757998	0.772817	0.706643	0.781252	0.502051	0.377175	0.829583	0.694986	0.815025	0.612217	0.753145	0.700214	0.440065	0.58359	0.728135
13.6612	0.57229	0.73485	0.589435	0.779725	0.634389	0.755638	0.764668	0.729747	0.76309	0.505323	0.384731	0.819222	0.694488	0.817235	0.613314	0.765768	0.701827	0.433174	0.577029	0.717634
13.9051	0.564782	0.725006	0.593276	0.773879	0.634824	0.770098	0.754303	0.72643	0.775256	0.504184	0.390487	0.852795	0.692316	0.830966	0.614971	0.747949	0.710644	0.435553	0.566859	0.729654
14.1491	0.576632	0.734175	0.599066	0.775635	0.6354	0.761621	0.769868	0.72265	0.779001	0.511506	0.393999	0.830632	0.698643	0.830482	0.604293	0.773983	0.716861	0.440386	0.573497	0.736899
14.393	0.574847	0.74608	0.59101	0.776515	0.645524	0.772332	0.768318	0.725937	0.770956	0.51004	0.390244	0.83872	0.699345	0.850812	0.608792	0.768848	0.719575	0.434577	0.579344	0.744834
14.637	0.57349	0.741299	0.597439	0.777574	0.643245	0.783846	0.79013	0.725523	0.77883	0.503889	0.39253	0.800077	0.697083	0.825012	0.615483	0.775734	0.710711	0.447479	0.581192	0.734802
14.8809	0.582838	0.7415	0.595688	0.789979	0.63877	0.766663	0.769796	0.728717	0.762525	0.510215	0.385928	0.82608	0.703743	0.828584	0.619649	0.760484	0.727573	0.44789	0.580873	0.744955
15.1249	0.584584	0.742724	0.603454	0.7826	0.654264	0.765978	0.7726	0.725879	0.779465	0.50937	0.391388	0.840416	0.70125	0.836463	0.610963	0.779851	0.723855	0.455591	0.58877	0.737904
15.3688	0.592226	0.749528	0.601829	0.78592	0.639328	0.779339	0.770138	0.738674	0.774044	0.521585	0.396459	0.812665	0.712254	0.839662	0.624873	0.779426	0.727013	0.445818	0.585953	0.726227
15.6128	0.587033	0.742982	0.606442	0.792483	0.646892	0.785984	0.777588	0.741511	0.788463	0.517115	0.402088	0.7855	0.707205	0.831317	0.628544	0.768517	0.725891	0.452979	0.584197	0.741134
15.8567	0.57723	0.744206	0.606075	0.814936	0.652313	0.782491	0.783624	0.740545	0.780938	0.522019	0.397385	0.779941	0.708691	0.820494	0.635834	0.776207	0.738735	0.449295	0.585323	0.741555
16.1007	0.589227	0.757112	0.600647	0.796057	0.642691	0.779858	0.775566	0.740365	0.787452	0.52453	0.393446	0.783683	0.710396	0.816567	0.632662	0.768621	0.73307	0.448433	0.59521	0.747876
16.3446	0.590973	0.751926	0.613785	0.80147	0.655725	0.785733	0.77798	0.731881	0.777874	0.513443	0.404068	0.779656	0.706708	0.848401	0.625782	0.784881	0.72448	0.446777	0.602656	0.748579
16.5886	0.58972	0.758439	0.614328	0.808034	0.651295	0.78458	0.77654	0.738025	0.782673	0.522116	0.397798	0.82995	0.708714	0.849276	0.627011	0.782623	0.730317	0.455408	0.605045	0.752726
16.8325	0.596355	0.750256	0.616845	0.824396	0.657754	0.778987	0.786351	0.744067	0.779943	0.526987	0.401602	0.858505	0.707684	0.835434	0.634247	0.782327	0.732215	0.454522	0.602112	0.749419
17.0765	0.594748	0.761334	0.613884	0.825603	0.66742	0.793632	0.771011	0.73308	0.796354	0.525259	0.40168	0.83959	0.703194	0.846856	0.640535	0.804675	0.738754	0.456416	0.595393	0.752143
17.3204	0.592078	0.766627	0.618751	0.825581	0.671339	0.790788	0.778858	0.744097	0.801099	0.52797	0.401941	0.868317	0.710689	0.855918	0.6442	0.791426	0.742206	0.456015	0.602782	0.758347
17.5644	0.608991	0.759651	0.622069	0.81428	0.679847	0.802515	0.78688	0.750599	0.794702	0.537435	0.401553	0.801074	0.720435	0.841457	0.644284	0.788296	0.745309	0.463909	0.604524	0.757574
17.8083	0.605362	0.767444	0.626893	0.825456	0.666014	0.780478	0.788856	0.735877	0.794122	0.531663	0.406282	0.777473	0.724995	0.829576	0.639751	0.800756	0.743764	0.467812	0.609139	0.751425
18.0523	0.6042	0.774127	0.618115	0.816353	0.67473	0.808652	0.782639	0.73653	0.787293	0.531549	0.407726	0.797226	0.729838	0.837459	0.647876	0.801205	0.745499	0.46176	0.607992	0.763812
18.2962	0.604623	0.774915	0.626563	0.822749	0.673118	0.793299	0.773646	0.751656	0.804723	0.529469	0.405905	0.774782	0.720014	0.84901	0.646824	0.8024	0.753865	0.471964	0.617814	0.759481
18.5402	0.603108	0.75952	0.614185	0.820901	0.684196	0.80243	0.78878	0.762456	0.799628	0.535961	0.411612	0.81112	0.735296	0.850343	0.64798	0.791324	0.743094	0.464687	0.609412	0.751474
18.7841	0.603264	0.760367	0.63273	0.828884	0.683096	0.807396	0.792792	0.757443	0.810488	0.539106	0.411688	0.841434	0.729389	0.847938	0.642355	0.795585	0.751347	0.463696	0.61089	0.762052
19.0281	0.610248	0.780623	0.625616	0.827655	0.68045	0.809524	0.79422	0.733351	0.800634	0.539018	0.411979	0.85145	0.7266	0.834045	0.640555	0.808882	0.753025	0.465419	0.60706	0.768874
19.272	0.621564	0.76641	0.63434	0.835003	0.683591	0.806403	0.788883	0.759497	0.794024	0.537793	0.407455	0.835139	0.730854	0.851596	0.64852	0.793734	0.75924	0.476798	0.626265	0.766342
19.516	0.611275	0.766843	0.626416	0.835196	0.686768	0.802871	0.807925	0.757708	0.795264	0.539019	0.415778	0.789724	0.733709	0.828629	0.64714	0.798788	0.754096	0.467173	0.618211	0.765168
19.7599	0.607472	0.78269	0.632989	0.814034	0.68862	0.803947	0.801574	0.737378	0.812196	0.533352	0.413889	0.788036	0.736741	0.846322	0.64545	0.800037	0.760457	0.474711	0.620563	0.759157
20.0039	0.606844	0.762093	0.638332	0.839424	0.692088	0.807122	0.798656	0.752304	0.800244	0.533123	0.417759	0.79205	0.740133	0.834503	0.663108	0.799065	0.756569	0.469849	0.615719	0.77409
20.2478	0.6101	0.773761	0.62697	0.841464	0.685992	0.803807	0.795454	0.749499	0.806661	0.541703	0.41874	0.780738	0.74132	0.84145	0.652627	0.808417	0.755159	0.477175	0.616551	0.773148
20.4918	0.616572	0.779844	0.638282	0.828573	0.687126	0.817301	0.798305	0.750165	0.800263	0.541277	0.418912	0.802615	0.744357	0.848109	0.669684	0.796762	0.765884	0.466179	0.628522	0.763935
20.7357	0.611076	0.775938	0.644111	0.830278	0.696226	0.804821	0.80117	0.753859	0.813125	0.544097	0.419942	0.797393	0.733593	0.839101	0.657156	0.802044	0.760158	0.472965	0.627119	0.76261
20.9797	0.619076	0.774878	0.636243	0.833074	0.699809	0.822937	0.801686	0.748495	0.811157	0.540652	0.413535	0.774041	0.738403	0.871834	0.669617	0.81031	0.766182	0.481207	0.617268	0.775404
21.2236	0.619238	0.777191	0.641882	0.842684	0.704957	0.80999	0.806199	0.755337	0.80624	0.543143	0.414578	0.793596	0.743585	0.838939	0.667986	0.795414	0.770835	0.467735	0.630093	0.774848
21.4676	0.618946	0.783101	0.630714	0.842008	0.694858	0.812841	0.804509	0.766269	0.806254	0.546318	0.407414	0.801741	0.757869	0.8266	0.659831	0.812202	0.771723	0.467774	0.628663	0.777324
21.7115	0.620035	0.779089	0.64484	0.847018	0.708436	0.809941	0.800082	0.763391	0.814782	0.5355	0.419241	0.796485	0.752667	0.82052	0.66504	0.803596	0.772743	0.47558	0.623247	0.775587
21.9555	0.630787	0.781133	0.641962	0.839931	0.694943	0.816932	0.791378	0.753663	0.81889	0.537966	0.410452	0.824057	0.747262	0.834007	0.672532	0.80635	0.768893	0.476843	0.628127	0.778403
22.1994	0.624772	0.78001	0.646771	0.848123	0.713447	0.813549	0.801107	0.768134	0.809285	0.551106	0.409347	0.879093	0.764186	0.848295	0.662093	0.817684	0.782842	0.479492	0.637513	0.784772
22.4434	0.628766	0.786959	0.649084	0.858016	0.711779	0.824682	0.803669	0.763886	0.802134	0.54043	0.417814	0.891095	0.756803	0.84408	0.669056	0.810595	0.788073	0.48344	0.63607	0.7856
22.6873	0.630503	0.782925	0.643641	0.837272	0.70762	0.819933	0.802708	0.75448	0.827513	0.543109	0.415897	0.843811	0.749215	0.844208	0.678904	0.810902	0.782988	0.487274	0.641482	0.778088
22.9313	0.639384	0.790145	0.638259	0.844224	0.704426	0.808092	0.810496	0.759132	0.815114	0.545123	0.41864	0.875312	0.765031	0.857126	0.674432	0.817433	0.778863	0.494125	0.623941	0.788518
23.1752	0.629337	0.790875	0.658477	0.853043	0.712053	0.813024	0.803629	0.76257	0.816051	0.551572	0.417412	0.887535	0.763622	0.829893	0.674184	0.801336	0.789194	0.481052	0.640682	0.776052
23.4192	0.632441	0.790704	0.650752	0.843181	0.705467	0.813839	0.814439	0.757712	0.817808	0.555463	0.418465	0.839208	0.749462	0.850861	0.675544	0.824374	0.787722	0.481775	0.633938	0.793739
23.6631	0.633559	0.790005	0.659396	0.85504	0.708681	0.806481	0.790348	0.760229	0.807285	0.540565	0.426128	0.862689	0.7581	0.826896	0.683312	0.803972	0.781295	0.484493	0.638643	0.788381
23.9071	0.630548	0.783553	0.657785	0.851366	0.717722	0.81886	0.804296	0.761194	0.816522	0.551851	0.416387	0.836059	0.764201	0.846251	0.672212	0.813196	0.790394	0.484188	0.649824	0.78866
24.151	0.637244	0.788132	0.646852	0.850122	0.712338	0.811851	0.817678	0.76184	0.818466	0.548636	0.428096	0.8361	0.765332	0.839339	0.694373	0.830783	0.788575	0.486176	0.641602	0.772855
24.395	0.641172	0.79236	0.650823	0.859016	0.710366	0.807894	0.807599	0.781154	0.820895	0.552471	0.420842	0.839343	0.760394	0.845406	0.692359	0.81256	0.786994	0.499891	0.65221	0.798072
24.6389	0.627769	0.779172	0.65646	0.865131	0.717377	0.82584	0.8029	0.767762	0.822951	0.55599	0.419161	0.806019	0.762982	0.849768	0.682018	0.816795	0.791815	0.487324	0.646319	0.784407
24.8829	0.638046	0.788258	0.656703	0.851659	0.713834	0.82417	0.800526	0.761535	0.818495	0.55784	0.423247	0.811426	0.763601	0.85613	0.685886	0.811257	0.795155	0.492924	0.651157	0.790219
25.1268	0.651008	0.792751	0.655074	0.85895	0.723928	0.821255	0.821073	0.770656	0.825592	0.548876	0.424706	0.810752	0.763465	0.868594	0.686636	0.810242	0.787996	0.488069	0.646619	0.792813
25.3708	0.64004	0.787043	0.668417	0.862511	0.720175	0.826371	0.810631	0.766416	0.820392	0.559506	0.431559	0.819697	0.764755	0.842843	0.687348	0.821283	0.795232	0.490362	0.644684	0.783358
25.6147	0.647685	0.782836	0.668207	0.848699	0.719064	0.802106	0.819388	0.766974	0.815346	0.555984	0.426354	0.797349	0.755792	0.838782	0.693478	0.82823	0.789624	0.491613	0.651447	0.792543
25.8587	0.645568	0.787855	0.663218	0.866832	0.726195	0.826664	0.804997	0.774155	0.819761	0.554171	0.431308	0.77952	0.767096	0.849873	0.69399	0.818373	0.790846	0.502531	0.650287	0.790719
26.1026	0.648524	0.792543	0.661736	0.860415	0.726448	0.814831	0.820986	0.770997	0.819269	0.555577	0.422071	0.829416	0.772536	0.836451	0.693851	0.821089	0.789521	0.499151	0.644888	0.78123
26.3466	0.650366	0.793825	0.660628	0.865274	0.717921	0.809615	0.81698	0.763826	0.82141	0.55743	0.427189	0.821331	0.773235	0.851071	0.701924	0.812836	0.782795	0.49418	0.656187	0.785046
26.5905	0.651938	0.798901	0.671207	0.860576	0.728455	0.816963	0.813811	0.758835	0.824278	0.557065	0.432055	0.876387	0.769183	0.844772	0.705751	0.820637	0.790301	0.495415	0.654931	0.796184
26.8345	0.659169	0.792998	0.66781	0.865876	0.72878	0.815405	0.807481	0.768437	0.831723	0.555404	0.434525	0.842534	0.774234	0.839391	0.704231	0.829004	0.788284	0.490486	0.657927	0.797469
27.0784	0.644467	0.796858	0.662763	0.860898	0.733893	0.819788	0.811253	0.763829	0.819687	0.556311	0.42345	0.860746	0.781833	0.849059	0.696886	0.827129	0.795123	0.497897	0.650651	0.805592
27.3224	0.661846	0.792271	0.669427	0.866462	0.728977	0.824874	0.826662	0.778992	0.817347	0.554165	0.42616	0.850383	0.776214	0.856778	0.690001	0.819726	0.784951	0.504393	0.657696	0.792882
27.5663	0.661911	0.789621	0.668889	0.87434	0.736228	0.819325	0.819709	0.772182	0.826054	0.562697	0.425475	0.867252	0.775945	0.846713	0.694874	0.815906	0.793586	0.503513	0.652094	0.795871
27.8103	0.663862	0.791908	0.673572	0.873895	0.733485	0.827668	0.811449	0.794248	0.819196	0.560299	0.428897	0.857694	0.780134	0.836284	0.710129	0.825644	0.80269	0.502726	0.658814	0.789812
28.0542	0.659208	0.804276	0.673696	0.860231	0.740383	0.812631	0.822556	0.78805	0.814552	0.558793	0.437757	0.844539	0.789785	0.851491	0.704823	0.815725	0.800421	0.502928	0.666091	0.800908
28.2982	0.660651	0.814222	0.672144	0.857897	0.745722	0.822506	0.809509	0.78259	0.811382	0.558043	0.433334	0.838418	0.775245	0.861799	0.699723	0.818247	0.796094	0.500964	0.654126	0.800756
28.5421	0.660342	0.80453	0.674622	0.866705	0.734292	0.817073	0.821596	0.777594	0.820222	0.55591	0.432304	0.852067	0.78156	0.865614	0.702875	0.824261	0.796952	0.503472	0.659994	0.789423
28.7861	0.65186	0.801567	0.674116	0.87137	0.741842	0.815809	0.819714	0.778032	0.825879	0.563064	0.435484	0.810714	0.786253	0.849521	0.705451	0.822127	0.815713	0.50442	0.668173	0.800246
29.03	0.671208	0.815346	0.67346	0.872499	0.729145	0.827619	0.82053	0.77449	0.82424	0.559217	0.433432	0.832739	0.79653	0.862205	0.711071	0.805307	0.809816	0.503465	0.666839	0.793783
29.274	0.663881	0.800865	0.676015	0.870745	0.72941	0.834687	0.817592	0.766788	0.82408	0.561895	0.441157	0.866206	0.787184	0.878239	0.704943	0.812297	0.81816	0.508347	0.665197	0.801671
29.5179	0.666725	0.796875	0.670504	0.870627	0.741002	0.828242	0.822342	0.776524	0.828772	0.566225	0.433676	0.880228	0.782964	0.850558	0.717757	0.82009	0.817276	0.508357	0.663732	0.803624
29.7619	0.670102	0.807488	0.67236	0.878159	0.742472	0.813195	0.82061	0.776938	0.823053	0.555536	0.428966	0.835588	0.78316	0.833001	0.715209	0.822533	0.812869	0.513977	0.664287	0.805489
30.0058	0.666978	0.798368	0.688524	0.87141	0.734831	0.81423	0.818352	0.790065	0.822536	0.557323	0.437323	0.842407	0.791215	0.847203	0.706491	0.807284	0.808219	0.505518	0.667024	0.803202
30.2498	0.670552	0.810904	0.684118	0.888269	0.744534	0.812545	0.807245	0.781409	0.821188	0.555458	0.44053	0.848803	0.794776	0.859688	0.70057	0.838158	0.820658	0.513542	0.669953	0.801678
30.4937	0.665146	0.808881	0.677193	0.861459	0.744468	0.821951	0.82185	0.776159	0.815114	0.554224	0.436431	0.837987	0.788526	0.851241	0.714731	0.84299	0.813381	0.511166	0.662034	0.810994
30.7377	0.666921	0.820286	0.677031	0.878445	0.733278	0.833188	0.833045	0.792573	0.814959	0.556828	0.435924	0.842333	0.785663	0.858809	0.713967	0.82584	0.812909	0.516944	0.671079	0.810593
30.9816	0.66908	0.808165	0.679488	0.874492	0.746595	0.833226	0.813482	0.798931	0.824934	0.558463	0.436851	0.81617	0.785861	0.857356	0.724072	0.830404	0.811684	0.512533	0.670209	0.818108
31.2256	0.668361	0.804892	0.6803	0.866895	0.750279	0.838642	0.824028	0.783441	0.827803	0.554886	0.442354	0.850518	0.78817	0.855746	0.716929	0.83682	0.814789	0.517578	0.673091	0.808939
31.4695	0.675367	0.817037	0.677978	0.881357	0.749287	0.813444	0.821731	0.789735	0.839938	0.557381	0.434778	0.841474	0.795955	0.85077	0.720507	0.847468	0.813964	0.512669	0.67147	0.809112
31.7135	0.679956	0.814422	0.682791	0.883064	0.740558	0.832421	0.832812	0.786625	0.824976	0.558584	0.439735	0.826593	0.784858	0.860799	0.719243	0.828368	0.810913	0.527651	0.672574	0.821227
31.9574	0.674866	0.820472	0.682868	0.871319	0.74148	0.829708	0.825135	0.777367	0.832107	0.554752	0.44012	0.861217	0.785528	0.847131	0.732065	0.835056	0.804631	0.517483	0.667214	0.807651
32.2014	0.669961	0.802432	0.68381	0.873812	0.757478	0.829775	0.823643	0.785456	0.827256	0.553254	0.440817	0.853448	0.784426	0.857393	0.713934	0.851302	0.824877	0.514155	0.670111	0.805668
32.4453	0.679391	0.820494	0.685272	0.878111	0.746895	0.832458	0.822737	0.792501	0.830391	0.55963	0.440014	0.846802	0.79144	0.849102	0.719182	0.825867	0.817772	0.512736	0.677097	0.803972
32.6893	0.675707	0.81267	0.680668	0.880166	0.731369	0.837881	0.814917	0.795659	0.828876	0.552189	0.442283	0.864162	0.781243	0.856908	0.707507	0.822791	0.819838	0.529857	0.66994	0.815668
32.9332	0.686889	0.811153	0.683064	0.881769	0.750764	0.825732	0.822713	0.786809	0.834751	0.560767	0.436037	0.832523	0.790552	0.865941	0.73177	0.834695	0.82573	0.523984	0.676201	0.821475
33.1772	0.686774	0.820171	0.686276	0.892899	0.738393	0.837521	0.821745	0.776838	0.829428	0.559448	0.448446	0.852584	0.785891	0.874407	0.722828	0.835481	0.826451	0.515049	0.677382	0.814267
33.4211	0.685113	0.809379	0.695953	0.875656	0.751576	0.827355	0.828038	0.780862	0.820868	0.558015	0.442266	0.831409	0.802806	0.841718	0.713738	0.826574	0.835797	0.525545	0.675385	0.810764
33.6651	0.681758	0.816441	0.685396	0.8867	0.75857	0.815741	0.826323	0.782625	0.823699	0.553345	0.444263	0.821861	0.799817	0.882104	0.726762	0.823394	0.824382	0.519024	0.665166	0.817318
33.909	0.676755	0.822356	0.693719	0.889791	0.744118	0.818942	0.815157	0.790755	0.821569	0.566136	0.441033	0.841084	0.791949	0.852431	0.735216	0.851206	0.822242	0.52784	0.671154	0.810303
34.153	0.683071	0.813207	0.68179	0.887902	0.744461	0.827368	0.820887	0.786281	0.820614	0.562234	0.445428	0.83818	0.793589	0.857411	0.721389	0.826977	0.818759	0.531935	0.68028	0.815097
34.3969	0.686107	0.809859	0.684401	0.899831	0.75482	0.826333	0.842379	0.787068	0.832157	0.556234	0.445063	0.848812	0.79522	0.855543	0.721544	0.822809	0.839941	0.520837	0.679955	0.810298
34.6409	0.682626	0.81017	0.677925	0.898773	0.758359	0.829082	0.837137	0.7989	0.814826	0.558408	0.447156	0.825418	0.808897	0.854679	0.719896	0.830727	0.840015	0.52973	0.671389	0.815614
34.8848	0.680227	0.813631	0.690206	0.889577	0.758425	0.824658	0.83105	0.794406	0.83037	0.572694	0.439984	0.83845	0.796874	0.856713	0.726349	0.82123	0.837366	0.523002	0.680523	0.820544
35.1288	0.686547	0.818535	0.687717	0.883069	0.762272	0.839077	0.826862	0.80046	0.817585	0.565631	0.448652	0.815847	0.798502	0.85628	0.72334	0.807267	0.82677	0.531003	0.679457	0.824282
35.3727	0.687901	0.810742	0.694319	0.902348	0.765002	0.829524	0.813693	0.782306	0.819436	0.563178	0.450031	0.870761	0.802188	0.879271	0.742453	0.829122	0.835276	0.531096	0.677468	0.824428
35.6167	0.677933	0.812991	0.685378	0.892302	0.756127	0.817436	0.831006	0.788318	0.831676	0.56383	0.448945	0.839479	0.803375	0.850598	0.736417	0.831427	0.830242	0.536243	0.682818	0.823854
35.8606	0.691838	0.823487	0.695799	0.900866	0.760153	0.826366	0.840349	0.790527	0.837015	0.56271	0.437651	0.837039	0.803903	0.872763	0.741611	0.827852	0.836855	0.536211	0.689159	0.820287
36.1046	0.683923	0.82263	0.697789	0.880166	0.763505	0.830827	0.826937	0.794443	0.83154	0.561732	0.447275	0.850541	0.803045	0.867583	0.742968	0.833256	0.837148	0.535238	0.68865	0.822943
36.3485	0.689292	0.821242	0.69105	0.893134	0.763449	0.82976	0.826275	0.792887	0.82755	0.566644	0.445857	0.8325	0.799947	0.859419	0.74055	0.831085	0.835841	0.533182	0.681548	0.820312
36.5925	0.680075	0.826266	0.688686	0.888355	0.759666	0.846044	0.827914	0.799186	0.823246	0.570083	0.464601	0.822295	0.815813	0.870285	0.74102	0.838239	0.845767	0.54335	0.693728	0.830674
36.8364	0.694484	0.818453	0.696508	0.886445	0.769377	0.829751	0.83201	0.801873	0.828573	0.565921	0.453394	0.839839	0.798992	0.867278	0.748905	0.835483	0.850158	0.535575	0.692755	0.826734
37.0804	0.691143	0.820377	0.692652	0.897367	0.773187	0.826643	0.823002	0.787091	0.827955	0.564479	0.457138	0.804538	0.804343	0.856359	0.743913	0.833667	0.835158	0.53424	0.687166	0.827794
37.3243	0.686526	0.827974	0.704957	0.886982	0.77099	0.825274	0.83473	0.805687	0.826149	0.565186	0.445869	0.817306	0.798756	0.85475	0.756678	0.831393	0.848054	0.530986	0.681305	0.818585
37.5683	0.689829	0.81999	0.692016	0.889139	0.760696	0.830506	0.828454	0.789696	0.831623	0.565597	0.445126	0.840698	0.805237	0.861522	0.755882	0.839865	0.829268	0.545046	0.696677	0.829244
37.8122	0.690231	0.816309	0.708821	0.883063	0.761169	0.830173	0.840445	0.787467	0.82189	0.567242	0.450239	0.803898	0.804103	0.872885	0.751771	0.856734	0.840779	0.544625	0.691774	0.828423
38.0562	0.699239	0.824202	0.703026	0.897369	0.767325	0.824899	0.830943	0.81262	0.830798	0.569413	0.447277	0.817565	0.806062	0.87096	0.759399	0.834228	0.842364	0.541086	0.688103	0.825451
38.3001	0.696971	0.825727	0.70116	0.894853	0.7651	0.8184	0.836153	0.796118	0.834956	0.568713	0.453018	0.835257	0.802061	0.866761	0.762827	0.853075	0.848629	0.53874	0.680511	0.824347
38.5441	0.696616	0.823765	0.698632	0.88707	0.762393	0.837928	0.848503	0.785896	0.835121	0.567496	0.440126	0.836126	0.799208	0.868686	0.747134	0.848397	0.856887	0.534577	0.688914	0.826554
38.788	0.703721	0.81632	0.688885	0.887676	0.761712	0.830768	0.831975	0.802549	0.828115	0.568853	0.447147	0.849411	0.819754	0.851379	0.75086	0.858321	0.853222	0.538693	0.691218	0.835399
39.032	0.692966	0.829274	0.693852	0.869149	0.768344	0.815396	0.821085	0.814492	0.836588	0.571373	0.453848	0.842097	0.813622	0.858496	0.748089	0.863694	0.843649	0.539285	0.687034	0.83586
39.2759	0.692259	0.839727	0.70309	0.889837	0.778341	0.828844	0.83186	0.787181	0.833052	0.566655	0.456422	0.839634	0.802485	0.853716	0.753905	0.837717	0.844855	0.54615	0.682601	0.831081
39.5199	0.703532	0.84347	0.713607	0.895763	0.759101	0.814564	0.827646	0.79941	0.824384	0.56449	0.455604	0.850422	0.811765	0.873095	0.761116	0.884888	0.839431	0.543673	0.692921	0.832823
39.7638	0.696144	0.82257	0.69585	0.889652	0.763245	0.829404	0.825646	0.794235	0.832147	0.567722	0.454334	0.846759	0.807575	0.857934	0.774748	0.877051	0.838393	0.544597	0.695742	0.837792
40.0078	0.696971	0.8408	0.705821	0.890665	0.77831	0.825083	0.823859	0.801122	0.830892	0.571833	0.449311	0.83575	0.811922	0.867972	0.75582	0.880861	0.844521	0.531526	0.701342	0.831804
40.2517	0.697016	0.832896	0.706692	0.879033	0.765025	0.82516	0.824406	0.797593	0.839198	0.564507	0.452656	0.869905	0.815085	0.846491	0.757856	0.887088	0.840053	0.544925	0.696169	0.82738
40.4957	0.698729	0.828441	0.697788	0.875626	0.772109	0.818763	0.855962	0.803855	0.82361	0.568799	0.456011	0.834317	0.81173	0.873053	0.754408	0.890736	0.848173	0.548711	0.703346	0.834758
40.7396	0.70598	0.834961	0.708257	0.868275	0.776736	0.829201	0.827802	0.801474	0.836782	0.568943	0.455637	0.829374	0.80742	0.863618	0.746671	0.875419	0.848101	0.542626	0.685003	0.835547
40.9836	0.703307	0.837177	0.707518	0.873978	0.770485	0.831374	0.81659	0.800488	0.828562	0.569311	0.452895	0.8142	0.807542	0.863591	0.75817	0.885037	0.849744	0.543426	0.696661	0.828916
41.2275	0.689728	0.84093	0.70585	0.876993	0.773636	0.820136	0.832528	0.802627	0.829975	0.567723	0.453005	0.8314	0.802701	0.8561	0.757216	0.897959	0.848999	0.546581	0.695016	0.837022
41.4715	0.698721	0.840764	0.714957	0.886721	0.775671	0.832431	0.828657	0.806518	0.837409	0.568526	0.453562	0.818749	0.807356	0.861816	0.752556	0.885899	0.855225	0.55113	0.697707	0.835156
41.7154	0.700933	0.83145	0.713683	0.880433	0.778614	0.833368	0.829038	0.803245	0.84277	0.563887	0.455011	0.839128	0.807914	0.873819	0.75826	0.874126	0.85042	0.549698	0.694959	0.833464
41.9594	0.701808	0.835077	0.702024	0.881298	0.768682	0.841848	0.835279	0.783173	0.836344	0.564416	0.45278	0.822433	0.820113	0.873446	0.747792	0.880111	0.836033	0.555177	0.697812	0.832006
42.2033	0.688288	0.827881	0.711119	0.885985	0.763724	0.821399	0.842156	0.8063	0.838617	0.559638	0.454716	0.825665	0.820398	0.866657	0.765989	0.865908	0.832045	0.537233	0.694892	0.836929
42.4473	0.702023	0.829693	0.710529	0.885109	0.781426	0.824492	0.841937	0.795389	0.833528	0.565986	0.456265	0.86071	0.803156	0.864692	0.774177	0.875455	0.850161	0.551431	0.704029	0.834392
42.6912	0.707893	0.8347	0.709148	0.874868	0.786128	0.834337	0.822935	0.814303	0.839844	0.575159	0.45481	0.862322	0.809926	0.882219	0.764289	0.870552	0.846039	0.551216	0.700271	0.828916
42.9352	0.706269	0.842254	0.709207	0.874656	0.773655	0.839595	0.830222	0.810764	0.841224	0.570223	0.45807	0.851304	0.805084	0.878073	0.761477	0.856498	0.836529	0.553117	0.698258	0.836962
43.1791	0.699906	0.838847	0.717193	0.877832	0.76887	0.840211	0.839948	0.807804	0.842549	0.562448	0.459922	0.834753	0.81213	0.876334	0.762283	0.84256	0.844811	0.561554	0.710745	0.830095
43.4231	0.708431	0.837021	0.713716	0.874597	0.780971	0.83643	0.837473	0.812323	0.838829	0.572349	0.465938	0.831711	0.819902	0.86496	0.759157	0.85032	0.866009	0.549359	0.705854	0.825656
43.667	0.700964	0.832138	0.713388	0.879461	0.786109	0.820835	0.833342	0.799372	0.844286	0.562255	0.454889	0.82848	0.823336	0.868668	0.768198	0.848495	0.858305	0.556271	0.705355	0.829306
43.911	0.705331	0.848118	0.715917	0.882278	0.777306	0.833007	0.836317	0.802939	0.843746	0.558775	0.45852	0.809757	0.806044	0.865583	0.778881	0.843339	0.850926	0.558249	0.701073	0.831362
44.1549	0.698792	0.838501	0.714695	0.879055	0.784225	0.839543	0.845838	0.798902	0.847243	0.561368	0.466037	0.801045	0.818261	0.858183	0.768704	0.850267	0.844673	0.554784	0.701121	0.83279
44.3989	0.71055	0.84553	0.721923	0.871889	0.773157	0.843054	0.837211	0.802444	0.842963	0.56648	0.45807	0.823338	0.812799	0.858793	0.760941	0.844474	0.849045	0.550717	0.704174	0.834111
44.6428	0.700417	0.837004	0.729417	0.886691	0.773396	0.838975	0.829762	0.801492	0.844016	0.563699	0.456229	0.799196	0.8115	0.867769	0.770237	0.83865	0.8565	0.567391	0.700375	0.827021
44.8868	0.703361	0.84501	0.707805	0.88518	0.777233	0.841575	0.830301	0.8008	0.847306	0.561757	0.456077	0.798805	0.823323	0.86878	0.769252	0.838289	0.854359	0.560314	0.70531	0.835489
45.1307	0.708537	0.84078	0.708938	0.87004	0.768793	0.842807	0.845279	0.799015	0.850166	0.57137	0.459619	0.820586	0.813	0.839585	0.776854	0.839033	0.847825	0.55884	0.70671	0.835627
45.3747	0.708202	0.836474	0.714972	0.880328	0.783127	0.84748	0.825213	0.812697	0.832624	0.565198	0.461883	0.840126	0.818526	0.861853	0.765895	0.840986	0.848419	0.554878	0.709911	0.83159
45.6186	0.716509	0.840743	0.722824	0.880785	0.771958	0.856657	0.841303	0.817668	0.824617	0.565882	0.456381	0.812777	0.82992	0.862834	0.776247	0.845125	0.852509	0.551364	0.6971	0.82828
45.8626	0.715542	0.835679	0.713631	0.885287	0.774306	0.840463	0.831046	0.816521	0.827493	0.575043	0.465152	0.821668	0.821655	0.869027	0.772064	0.857539	0.851376	0.554045	0.712276	0.832084
46.1065	0.710091	0.839502	0.718137	0.86796	0.788241	0.837001	0.8277	0.801192	0.840454	0.574888	0.464589	0.806826	0.812698	0.866099	0.763042	0.854404	0.85517	0.568027	0.716883	0.834146
46.3505	0.707291	0.835008	0.724263	0.874032	0.777623	0.835581	0.849847	0.819108	0.839362	0.568004	0.471383	0.80751	0.813893	0.851988	0.771056	0.826556	0.853608	0.552933	0.718977	0.841276
46.5944	0.705337	0.84694	0.7254	0.883266	0.778514	0.856202	0.833143	0.808547	0.835955	0.571267	0.47027	0.79835	0.830805	0.867046	0.774712	0.839088	0.867335	0.562349	0.705829	0.839889
46.8384	0.712359	0.847188	0.713239	0.878853	0.777843	0.837052	0.839315	0.79452	0.838518	0.566708	0.463614	0.815754	0.819729	0.862783	0.772464	0.831233	0.858776	0.559945	0.714571	0.834447
47.0823	0.70576	0.834641	0.717124	0.880603	0.777296	0.835293	0.837914	0.809576	0.849992	0.578467	0.464522	0.813059	0.82325	0.867554	0.769771	0.845748	0.860796	0.565744	0.710409	0.841485
47.3263	0.716249	0.840372	0.715477	0.879864	0.781991	0.846543	0.840392	0.81606	0.82878	0.575506	0.464821	0.814195	0.823761	0.870955	0.775676	0.841165	0.841767	0.557368	0.710503	0.825429
47.5702	0.719987	0.83333	0.719791	0.879932	0.773917	0.841617	0.83995	0.804101	0.832646	0.572466	0.4744	0.803899	0.821287	0.872679	0.775999	0.839837	0.854485	0.565429	0.713799	0.832989
47.8142	0.710609	0.830174	0.721324	0.889477	0.781754	0.842718	0.835238	0.809616	0.840043	0.577826	0.465395	0.806477	0.819252	0.880236	0.787005	0.840735	0.865763	0.569911	0.714287	0.836708
48.0581	0.713795	0.848467	0.709659	0.890277	0.795424	0.838195	0.846138	0.807151	0.838815	0.573492	0.467229	0.811219	0.821529	0.871459	0.774342	0.853665	0.843866	0.570423	0.709305	0.830295
48.3021	0.726655	0.839188	0.728216	0.882127	0.788836	0.861955	0.831642	0.807784	0.845329	0.579366	0.465533	0.799321	0.817522	0.860179	0.771198	0.853103	0.863491	0.559291	0.724369	0.843172
48.546	0.704393	0.848521	0.712483	0.888761	0.786747	0.851681	0.84783	0.810353	0.847053	0.572537	0.471649	0.813383	0.807843	0.852597	0.774475	0.839341	0.866746	0.560163	0.718704	0.84641
48.79	0.717302	0.841954	0.726975	0.899007	0.784635	0.843122	0.837167	0.804568	0.843545	0.57313	0.473097	0.801945	0.809263	0.875512	0.773154	0.836428	0.862216	0.56771	0.718522	0.838999
49.0339	0.717861	0.846421	0.728111	0.879121	0.791188	0.844282	0.847364	0.802215	0.839384	0.574537	0.468795	0.817621	0.820978	0.869138	0.780355	0.855766	0.863525	0.569087	0.719766	0.840801
49.2779	0.708766	0.849901	0.721245	0.8943	0.794677	0.850765	0.845158	0.799012	0.838922	0.573082	0.468009	0.827152	0.823879	0.859842	0.77558	0.843418	0.854255	0.570372	0.710456	0.841276
49.5218	0.715935	0.849587	0.731108	0.873411	0.779409	0.847062	0.850319	0.805471	0.843103	0.572432	0.470533	0.786271	0.801481	0.867479	0.783079	0.835232	0.861423	0.564638	0.716225	0.836749
49.7658	0.709882	0.84337	0.726737	0.908933	0.779861	0.835516	0.844994	0.813458	0.845262	0.574304	0.46874	0.81898	0.826439	0.866264	0.786765	0.841008	0.858635	0.569062	0.714973	0.828422
50.0097	0.708544	0.855459	0.724544	0.897747	0.779621	0.842577	0.843276	0.801908	0.841567	0.580961	0.469657	0.819756	0.820817	0.878638	0.779954	0.849921	0.862712	0.566033	0.722028	0.834384
50.2537	0.719953	0.849649	0.725704	0.89257	0.778548	0.844349	0.834638	0.819328	0.828492	0.573704	0.471561	0.811819	0.822164	0.857257	0.787083	0.865923	0.858948	0.566225	0.721423	0.858404
50.4976	0.709498	0.843999	0.739641	0.892586	0.770082	0.847669	0.846867	0.809467	0.849891	0.581566	0.478295	0.78257	0.81664	0.877708	0.783988	0.848268	0.878944	0.56751	0.721628	0.84536
50.7416	0.720822	0.847665	0.729648	0.907896	0.772049	0.844486	0.845378	0.809189	0.836687	0.572118	0.469821	0.795843	0.814842	0.887104	0.780219	0.848126	0.861651	0.569851	0.728596	0.83726
50.9855	0.71583	0.850158	0.74144	0.903241	0.782605	0.847373	0.84229	0.804345	0.836548	0.566937	0.471299	0.79915	0.821617	0.875534	0.777388	0.862531	0.854031	0.563736	0.723333	0.829283
51.2295	0.711084	0.849538	0.7318	0.900295	0.783751	0.83476	0.845451	0.809827	0.853477	0.582127	0.467325	0.786058	0.822843	0.857246	0.780061	0.851376	0.857561	0.573621	0.720596	0.84259
51.4734	0.722836	0.848895	0.737612	0.883175	0.781933	0.844621	0.834785	0.81265	0.832504	0.584259	0.467516	0.820212	0.820259	0.89015	0.779913	0.853721	0.865615	0.570569	0.718767	0.836588
51.7174	0.722821	0.850725	0.736136	0.894868	0.792701	0.848292	0.834479	0.819895	0.839597	0.586196	0.469	0.816046	0.821216	0.862735	0.783943	0.862791	0.858057	0.571227	0.73376	0.841378
51.9613	0.719186	0.847766	0.731807	0.895988	0.782174	0.849025	0.823994	0.826255	0.83884	0.583777	0.465855	0.800742	0.830578	0.868742	0.781706	0.858263	0.861678	0.585468	0.724732	0.844263
52.2053	0.721639	0.852776	0.728355	0.908931	0.781183	0.823237	0.844276	0.811789	0.85104	0.574651	0.467282	0.815112	0.815717	0.872198	0.779467	0.853351	0.859541	0.573285	0.728561	0.836884
52.4492	0.715832	0.845238	0.733101	0.896623	0.775533	0.839416	0.834522	0.818888	0.840128	0.574434	0.467287	0.783373	0.829342	0.879163	0.793517	0.829854	0.857011	0.570232	0.720804	0.8376
52.6932	0.723019	0.850443	0.746101	0.889233	0.777492	0.830046	0.83986	0.80746	0.837077	0.575337	0.469232	0.78273	0.814756	0.872109	0.784773	0.842092	0.856405	0.578473	0.732671	0.835545
52.9371	0.718269	0.863255	0.730798	0.891617	0.78552	0.83816	0.852236	0.813555	0.838431	0.583867	0.478654	0.810402	0.815059	0.877903	0.774019	0.83639	0.858018	0.580548	0.737461	0.836664
53.1811	0.723093	0.855786	0.731225	0.900589	0.786204	0.841868	0.841753	0.804983	0.851288	0.580876	0.474783	0.781899	0.816584	0.8767	0.7805	0.852197	0.853191	0.572253	0.72485	0.837342
53.425	0.726264	0.846056	0.731305	0.902264	0.787637	0.834704	0.847098	0.806089	0.840353	0.578323	0.471486	0.806075	0.826681	0.860285	0.775689	0.841801	0.854712	0.580581	0.738825	0.841484
53.669	0.716185	0.850047	0.728542	0.888408	0.785512	0.859637	0.842704	0.818466	0.850358	0.584019	0.473287	0.792145	0.816946	0.876552	0.792636	0.831975	0.868397	0.579699	0.737398	0.839692
53.9129	0.722376	0.848707	0.730926	0.902405	0.790487	0.844677	0.83945	0.809148	0.837449	0.585965	0.481015	0.795141	0.823052	0.870358	0.799691	0.84381	0.873366	0.584575	0.732779	0.826156
54.1569	0.718905	0.844559	0.732975	0.892704	0.7818	0.861624	0.84698	0.816066	0.834132	0.570053	0.475391	0.796462	0.815485	0.863215	0.785972	0.84885	0.858453	0.576897	0.731158	0.839092
54.4008	0.722157	0.852529	0.729064	0.898172	0.778638	0.860466	0.837614	0.819438	0.836622	0.580825	0.474592	0.795448	0.824573	0.895298	0.801424	0.834079	0.858054	0.580532	0.732012	0.826702
54.6448	0.722327	0.848477	0.7416	0.899203	0.800717	0.850461	0.8506	0.804194	0.858367	0.577192	0.475481	0.811024	0.830601	0.868296	0.790149	0.852815	0.861569	0.585394	0.732479	0.845563
54.8887	0.719309	0.837004	0.732934	0.909892	0.784212	0.855829	0.831694	0.812477	0.834586	0.586185	0.484611	0.768622	0.818364	0.871867	0.794193	0.85158	0.861881	0.570064	0.742224	0.841521
55.1327	0.722541	0.842627	0.735503	0.894065	0.792927	0.846417	0.844765	0.810996	0.84302	0.581213	0.482941	0.801	0.82647	0.883204	0.790079	0.840523	0.865605	0.573515	0.730432	0.832746
55.3766	0.721032	0.848455	0.740505	0.885157	0.785878	0.860338	0.84238	0.809469	0.846629	0.58487	0.476804	0.778111	0.82358	0.871806	0.789199	0.828166	0.864952	0.581419	0.736406	0.831206
55.6206	0.719788	0.837778	0.740794	0.904142	0.783305	0.853848	0.822126	0.811735	0.842162	0.582487	0.47441	0.776008	0.824372	0.876003	0.792447	0.848905	0.866493	0.581202	0.737558	0.820551
55.8645	0.725334	0.838114	0.739773	0.900029	0.787617	0.864359	0.852958	0.814165	0.837644	0.580848	0.479808	0.753161	0.824525	0.87355	0.79725	0.85022	0.859564	0.586682	0.733062	0.84094
56.1085	0.720999	0.834239	0.737783	0.913484	0.795406	0.84716	0.850707	0.796492	0.840095	0.590246	0.480788	0.799143	0.821355	0.889493	0.814618	0.850288	0.858613	0.576687	0.745908	0.835423
56.3524	0.730709	0.849434	0.736038	0.89038	0.784616	0.851668	0.850686	0.824617	0.842081	0.5832	0.478713	0.762891	0.824317	0.88428	0.79715	0.848088	0.863294	0.582926	0.734152	0.847309
56.5964	0.732905	0.850205	0.738422	0.904511	0.791494	0.855934	0.837902	0.816526	0.848204	0.584866	0.485276	0.779974	0.826549	0.887003	0.795419	0.861465	0.86768	0.584581	0.727765	0.848786
56.8403	0.72465	0.851401	0.739829	0.902956	0.789293	0.862724	0.846555	0.805001	0.837138	0.583406	0.486657	0.787126	0.827294	0.88116	0.800591	0.853326	0.860519	0.58957	0.741963	0.839079
57.0843	0.733822	0.847899	0.737989	0.915908	0.796831	0.856977	0.833952	0.789141	0.850283	0.596057	0.48357	0.776532	0.833134	0.873256	0.803135	0.827986	0.865899	0.583328	0.73909	0.82602
57.3282	0.728042	0.851618	0.752986	0.906232	0.787051	0.844007	0.853365	0.800243	0.837536	0.582272	0.480599	0.77443	0.82282	0.872504	0.7844	0.841287	0.862861	0.59012	0.736898	0.817887
57.5722	0.729981	0.856318	0.751881	0.90504	0.777264	0.847031	0.850701	0.810149	0.842586	0.584068	0.482201	0.759526	0.826599	0.873656	0.80033	0.858468	0.857527	0.582712	0.729115	0.847831
57.8161	0.72656	0.844871	0.73496	0.905278	0.786658	0.854726	0.831064	0.810315	0.841652	0.587782	0.482858	0.772168	0.82799	0.88524	0.792108	0.856721	0.858317	0.590594	0.740497	0.835805
58.0601	0.728497	0.851117	0.736709	0.916318	0.784409	0.865493	0.825877	0.808704	0.836752	0.590516	0.477641	0.750373	0.829334	0.879627	0.801213	0.8402	0.864975	0.58958	0.745109	0.841003
58.304	0.732206	0.847992	0.741486	0.910819	0.780917	0.873517	0.836027	0.797713	0.854941	0.586739	0.475632	0.770827	0.822583	0.874815	0.799187	0.858366	0.869855	0.588896	0.749498	0.838322
58.548	0.73246	0.840968	0.745111	0.911993	0.792069	0.857707	0.836875	0.809988	0.842677	0.586481	0.484049	0.785903	0.827888	0.881859	0.795866	0.839828	0.859646	0.585666	0.746166	0.835742
58.7919	0.723678	0.850038	0.746984	0.918831	0.796959	0.869995	0.827132	0.792335	0.840362	0.585894	0.478193	0.774803	0.831135	0.866198	0.793137	0.850594	0.861487	0.588658	0.745354	0.841576
59.0359	0.729464	0.853028	0.743746	0.91038	0.778766	0.875624	0.82992	0.801068	0.841875	0.594814	0.474844	0.783064	0.840517	0.887024	0.798505	0.864936	0.864209	0.584994	0.741226	0.841568
59.2798	0.73807	0.847967	0.739052	0.914809	0.785698	0.86737	0.83719	0.817739	0.844158	0.582705	0.481989	0.794099	0.824661	0.886322	0.791244	0.858246	0.873229	0.583681	0.741039	0.838852
59.5238	0.721187	0.840711	0.74418	0.915616	0.790059	0.85808	0.84216	0.819313	0.841828	0.591839	0.484829	0.771349	0.828612	0.890185	0.800005	0.846977	0.879325	0.587302	0.740864	0.835465
59.7677	0.735241	0.83984	0.736514	0.921182	0.79674	0.86773	0.833128	0.821232	0.846087	0.585459	0.486224	0.771403	0.82411	0.878563	0.805433	0.846725	0.867542	0.583146	0.749322	0.84726
60.0117	0.733021	0.844406	0.744267	0.911642	0.786109	0.876662	0.832067	0.812989	0.846991	0.590778	0.481499	0.766293	0.833759	0.872931	0.798774	0.846396	0.859025	0.593454	0.746097	0.832781
60.2556	0.733382	0.855469	0.749021	0.916917	0.789711	0.858257	0.841698	0.804513	0.843119	0.595864	0.484121	0.77678	0.837425	0.882277	0.81334	0.847611	0.865711	0.592341	0.74329	0.836631
PopZ delta region 4
Time [s]	Fluorescence value, after background correction
0.2439	0.985299	0.961717	0.982242	0.984114	0.994931	0.979181	0.947643	0.967601	0.978232	0.976208	0.995723	0.968612	0.976973	0.991896	0.981321	0.955283	0.975462	1.0057	1.02431
0.4879	0.97379	0.955675	0.968023	0.982858	0.991101	0.968834	0.956603	0.968947	0.962125	0.946955	0.982175	0.978709	0.99053	0.969645	0.974307	0.952669	0.990412	0.936778	0.988356
0.731833	0	0	0	0	0	0	0	0	0	0	0	0	0	0	0	0	0	0	0
0.975783	0.101409	0.171193	0.141993	0.045454	0.017589	0.135452	0.185049	0.200317	0.149928	0.219722	0.031851	0.100297	0.176619	0.162421	0.073219	0.226727	0.190192	0.061564	0.240684
1.21973	0.299145	0.401353	0.341667	0.323059	0.301838	0.34342	0.387702	0.387298	0.359836	0.304043	0.37697	0.288533	0.429141	0.321488	0.394593	0.486681	0.414236	0.334627	0.560481
1.46368	0.395736	0.538494	0.434137	0.417247	0.418849	0.451842	0.473841	0.501485	0.459976	0.358949	0.504371	0.384148	0.5335	0.438064	0.515737	0.59682	0.521357	0.447819	0.661183
1.70763	0.523705	0.598647	0.497377	0.49379	0.46537	0.4984	0.566637	0.52951	0.496177	0.395097	0.563423	0.436599	0.588379	0.503007	0.584008	0.632409	0.565378	0.489118	0.704332
1.95158	0.548322	0.649677	0.519898	0.530378	0.515967	0.560753	0.571909	0.578908	0.543584	0.442826	0.587912	0.481818	0.633255	0.567959	0.620942	0.678632	0.613376	0.540338	0.711511
2.19553	0.590294	0.694075	0.560684	0.553515	0.551232	0.597706	0.648925	0.590768	0.57575	0.475244	0.640803	0.525815	0.659395	0.587106	0.670205	0.69158	0.659988	0.55526	0.731025
2.43948	0.624665	0.681051	0.579785	0.586157	0.5686	0.62785	0.67396	0.602657	0.617464	0.488355	0.655745	0.550092	0.694596	0.614476	0.696737	0.701987	0.675757	0.579672	0.787356
2.68343	0.651965	0.716528	0.613324	0.598223	0.613889	0.658697	0.679696	0.63398	0.636686	0.53745	0.663821	0.553758	0.707148	0.610869	0.724449	0.736621	0.682499	0.618513	0.784464
2.92738	0.676481	0.74851	0.607687	0.606511	0.605319	0.656566	0.681506	0.682495	0.638123	0.553567	0.683451	0.593518	0.718309	0.636133	0.734283	0.721398	0.696049	0.585259	0.802182
3.17133	0.701389	0.733713	0.620519	0.618667	0.623054	0.689367	0.699442	0.678493	0.656803	0.582907	0.68582	0.598957	0.744068	0.660657	0.745941	0.761615	0.712441	0.631053	0.773869
3.41528	0.678422	0.755295	0.628415	0.640182	0.650581	0.699512	0.706855	0.667735	0.660716	0.586535	0.703301	0.60005	0.755135	0.68479	0.761851	0.737786	0.710683	0.628434	0.805444
3.65923	0.691469	0.757024	0.640725	0.650478	0.629271	0.692061	0.725254	0.67578	0.687808	0.594722	0.70864	0.636841	0.758019	0.669793	0.767531	0.77522	0.72628	0.640674	0.842805
3.90318	0.701559	0.772164	0.673961	0.6626	0.672139	0.714004	0.736206	0.677566	0.675384	0.612853	0.68963	0.658038	0.750421	0.704489	0.773722	0.735419	0.750272	0.662736	0.81848
4.14713	0.704764	0.777651	0.660623	0.669245	0.672104	0.745786	0.72548	0.701081	0.694476	0.608632	0.711232	0.647568	0.760121	0.708464	0.787733	0.767569	0.740731	0.64143	0.824612
4.39108	0.705283	0.791854	0.665159	0.703084	0.658267	0.732381	0.739577	0.711274	0.699496	0.628186	0.730417	0.661649	0.769123	0.697451	0.779815	0.770102	0.75743	0.694056	0.84047
4.63503	0.737079	0.759734	0.682078	0.673337	0.64539	0.749778	0.74453	0.674519	0.686023	0.650995	0.738474	0.684703	0.758597	0.69491	0.804221	0.767269	0.759989	0.684524	0.824942
4.87898	0.717952	0.756086	0.673464	0.714501	0.671953	0.766493	0.730466	0.717244	0.734297	0.658228	0.738539	0.663135	0.775156	0.747608	0.800201	0.774909	0.755232	0.732654	0.85842
5.12293	0.730573	0.79134	0.699426	0.702679	0.686928	0.742012	0.747728	0.728215	0.720689	0.670281	0.745614	0.668083	0.774689	0.692111	0.792225	0.793634	0.746939	0.653733	0.843998
5.36688	0.749573	0.807421	0.702243	0.685674	0.683121	0.780102	0.740577	0.717604	0.732087	0.688178	0.793948	0.675291	0.777024	0.704733	0.787058	0.79208	0.774135	0.668946	0.874143
5.61083	0.744668	0.787954	0.701164	0.700837	0.669822	0.759106	0.757862	0.721746	0.738378	0.691973	0.748594	0.682184	0.808565	0.741306	0.826791	0.787632	0.77835	0.695037	0.871802
5.85478	0.732862	0.78898	0.709145	0.710734	0.696669	0.752057	0.763507	0.71406	0.742224	0.696187	0.775818	0.686072	0.792642	0.735743	0.815716	0.777702	0.774544	0.693421	0.840694
6.09873	0.735312	0.803353	0.692858	0.731588	0.689584	0.765147	0.742386	0.716436	0.722625	0.693759	0.759852	0.702267	0.800717	0.69711	0.812447	0.772774	0.7731	0.72454	0.882605
6.34268	0.760557	0.785447	0.703232	0.745706	0.711916	0.791038	0.750108	0.726555	0.738074	0.700332	0.764172	0.700509	0.80533	0.731628	0.816122	0.793755	0.776137	0.668314	0.882571
6.58663	0.759895	0.801977	0.714534	0.731733	0.689247	0.803289	0.78319	0.720773	0.749298	0.710535	0.771751	0.719543	0.79102	0.729482	0.808057	0.785339	0.788095	0.685166	0.854903
6.83058	0.741669	0.77414	0.706686	0.745578	0.691384	0.788789	0.734725	0.725416	0.748326	0.72039	0.754517	0.748691	0.791854	0.726056	0.82745	0.788491	0.793708	0.678795	0.896463
7.07453	0.765002	0.80792	0.736462	0.762174	0.709813	0.796587	0.746346	0.759353	0.748623	0.717443	0.78096	0.727325	0.797542	0.758536	0.818563	0.77191	0.786794	0.691012	0.857037
7.31848	0.767602	0.785364	0.741912	0.757148	0.705611	0.805163	0.767695	0.719211	0.731611	0.710671	0.773406	0.71359	0.795983	0.774932	0.828172	0.792622	0.797853	0.707324	0.870244
7.56243	0.767071	0.792365	0.741117	0.765469	0.723775	0.792047	0.765821	0.743084	0.767978	0.722205	0.781584	0.712074	0.8022	0.761373	0.800226	0.805399	0.797522	0.678767	0.890206
7.80638	0.754586	0.784373	0.746849	0.745465	0.713445	0.815106	0.781952	0.731043	0.778419	0.760351	0.788362	0.744103	0.795817	0.78221	0.823713	0.790584	0.812688	0.709441	0.857276
8.05033	0.774303	0.802296	0.743626	0.752757	0.700372	0.796507	0.8095	0.752562	0.768667	0.739784	0.779831	0.746169	0.803348	0.784504	0.817747	0.791496	0.795199	0.68653	0.885874
8.29428	0.751919	0.763918	0.742331	0.776541	0.707229	0.805718	0.769734	0.753718	0.775278	0.760206	0.806958	0.740441	0.800389	0.768671	0.824203	0.817925	0.791066	0.718744	0.873507
8.53823	0.785484	0.794527	0.748162	0.7764	0.718799	0.826018	0.781939	0.753024	0.775297	0.755138	0.807566	0.736443	0.821469	0.736476	0.828174	0.795814	0.813224	0.71292	0.872515
8.78218	0.75646	0.799156	0.767379	0.774478	0.742215	0.816597	0.798118	0.741648	0.782599	0.744406	0.808594	0.76349	0.793776	0.775187	0.830141	0.797081	0.79895	0.721365	0.878103
9.02613	0.777355	0.788058	0.737432	0.796382	0.728463	0.821848	0.750677	0.748376	0.792787	0.784271	0.778401	0.737096	0.812889	0.754671	0.838127	0.790249	0.789771	0.680842	0.897453
9.27008	0.772697	0.78129	0.777957	0.785918	0.724566	0.814853	0.785107	0.740797	0.789078	0.74403	0.778566	0.748496	0.816487	0.773971	0.829559	0.801827	0.810499	0.703786	0.879218
9.51403	0.791173	0.774616	0.761652	0.800312	0.729892	0.799259	0.771488	0.74344	0.761253	0.760385	0.811	0.761733	0.803767	0.758111	0.823364	0.821672	0.79563	0.722852	0.899828
9.75798	0.765776	0.7972	0.778301	0.802869	0.727573	0.810644	0.764329	0.735756	0.780434	0.771641	0.792773	0.790435	0.804461	0.805744	0.827012	0.816895	0.821943	0.731346	0.906854
10.0019	0.753888	0.791492	0.761964	0.79308	0.767118	0.810191	0.768984	0.741799	0.789297	0.759851	0.810908	0.756961	0.825443	0.788721	0.824382	0.813601	0.838743	0.653344	0.9006
10.2459	0.757271	0.788155	0.779271	0.803289	0.737228	0.818027	0.752833	0.741231	0.79464	0.771211	0.811211	0.758749	0.808045	0.790577	0.836208	0.808917	0.811491	0.671197	0.866514
10.4898	0.787092	0.754205	0.773347	0.805196	0.73972	0.832558	0.784456	0.760763	0.78785	0.769467	0.797947	0.750955	0.831188	0.760923	0.832718	0.817057	0.831489	0.706176	0.887019
10.7338	0.756887	0.800283	0.770715	0.781652	0.74762	0.8336	0.758629	0.74779	0.793334	0.791733	0.807417	0.764009	0.82346	0.770302	0.833228	0.796157	0.827434	0.735525	0.90903
10.9777	0.79743	0.792771	0.789192	0.818783	0.75928	0.82369	0.778414	0.75576	0.775907	0.773593	0.824663	0.75575	0.807573	0.773135	0.834552	0.838526	0.815953	0.699971	0.888753
11.2217	0.78862	0.777013	0.784386	0.828443	0.759866	0.813961	0.763553	0.763231	0.775644	0.788847	0.805857	0.775989	0.817428	0.785635	0.841113	0.789352	0.827465	0.681671	0.886784
11.4656	0.7949	0.841374	0.78522	0.818449	0.759667	0.816417	0.756508	0.758168	0.788932	0.779834	0.835407	0.75842	0.817101	0.791425	0.852604	0.795156	0.833379	0.724601	0.890702
11.7096	0.766149	0.802658	0.791796	0.812379	0.764174	0.799952	0.779757	0.758366	0.779492	0.776424	0.812093	0.762855	0.817409	0.804401	0.837269	0.812647	0.842521	0.687295	0.910884
11.9535	0.79162	0.797961	0.78848	0.82626	0.754175	0.823653	0.776505	0.760507	0.787882	0.787438	0.81501	0.770587	0.828352	0.781944	0.843629	0.820803	0.836335	0.707746	0.892897
12.1975	0.772227	0.801118	0.788042	0.841386	0.766468	0.834593	0.775361	0.782297	0.794832	0.766661	0.842054	0.749585	0.824829	0.798194	0.845652	0.826154	0.830197	0.704093	0.908243
12.4414	0.783874	0.780329	0.789238	0.840973	0.767732	0.833488	0.77264	0.758866	0.795425	0.797877	0.835862	0.783652	0.80959	0.778753	0.828397	0.803457	0.833574	0.701403	0.905192
12.6854	0.789632	0.773577	0.807877	0.82316	0.75829	0.820356	0.776556	0.751976	0.781971	0.820371	0.821593	0.769127	0.822175	0.762705	0.84175	0.839204	0.82586	0.730873	0.892404
12.9293	0.771651	0.782306	0.797847	0.84053	0.760917	0.833412	0.753483	0.72584	0.797666	0.798335	0.843399	0.806161	0.821468	0.789679	0.841191	0.813835	0.842717	0.723323	0.904012
13.1733	0.798295	0.809655	0.804773	0.83998	0.755844	0.821682	0.781174	0.763059	0.789438	0.788582	0.831924	0.782699	0.814279	0.750389	0.853456	0.829747	0.840524	0.694759	0.885076
13.4172	0.776801	0.803271	0.801196	0.829522	0.746095	0.832887	0.794292	0.786848	0.794638	0.804532	0.836545	0.792834	0.811881	0.77394	0.828878	0.842619	0.835564	0.746226	0.903697
13.6612	0.773725	0.812467	0.802397	0.835078	0.778953	0.828175	0.769021	0.740708	0.787851	0.814669	0.854359	0.773774	0.831321	0.768757	0.851985	0.833971	0.827834	0.720908	0.917721
13.9051	0.777809	0.80328	0.812298	0.84793	0.757652	0.835439	0.809322	0.753716	0.784842	0.810323	0.825487	0.792567	0.815746	0.804562	0.847256	0.864199	0.838708	0.719881	0.908302
14.1491	0.79358	0.800782	0.800744	0.840396	0.768182	0.852756	0.779117	0.755126	0.780594	0.803756	0.832491	0.787735	0.82204	0.793021	0.848713	0.82843	0.827526	0.739553	0.918492
14.393	0.784853	0.76914	0.827608	0.819368	0.785385	0.846179	0.778666	0.764053	0.796924	0.813193	0.813812	0.781978	0.817932	0.782972	0.848975	0.831236	0.848713	0.747334	0.907798
14.637	0.789259	0.778504	0.816468	0.861295	0.762689	0.802169	0.811021	0.74683	0.817557	0.825507	0.840175	0.790873	0.822484	0.775906	0.854897	0.848358	0.836394	0.716384	0.889381
14.8809	0.78766	0.783578	0.824786	0.86452	0.770145	0.833689	0.798097	0.750365	0.782793	0.805962	0.812808	0.788148	0.822375	0.792151	0.856437	0.821862	0.833352	0.743895	0.907651
15.1249	0.78496	0.783511	0.822783	0.84767	0.723648	0.850997	0.791517	0.772503	0.797851	0.799294	0.808611	0.769577	0.830443	0.781881	0.838268	0.812226	0.839598	0.714806	0.913307
15.3688	0.793444	0.775972	0.82179	0.86356	0.766559	0.850855	0.776	0.785935	0.812292	0.812659	0.810616	0.783664	0.821151	0.805673	0.838282	0.813942	0.847671	0.718632	0.907894
15.6128	0.791769	0.753203	0.808541	0.861299	0.769956	0.837936	0.793305	0.799043	0.795501	0.831449	0.842019	0.805735	0.810421	0.772553	0.841731	0.829639	0.831935	0.690905	0.913115
15.8567	0.786777	0.784818	0.825724	0.874739	0.771115	0.851542	0.792342	0.761099	0.794646	0.824741	0.830173	0.786609	0.822573	0.80779	0.856429	0.810641	0.827431	0.721056	0.912203
16.1007	0.804406	0.772989	0.842591	0.863836	0.742026	0.838089	0.788547	0.767743	0.790185	0.81075	0.82187	0.809804	0.825047	0.804609	0.858787	0.793837	0.845931	0.711879	0.956625
16.3446	0.794131	0.786891	0.834448	0.885215	0.780531	0.869516	0.813832	0.748538	0.806171	0.817028	0.822531	0.777107	0.815868	0.794884	0.835526	0.784405	0.869276	0.719637	0.899622
16.5886	0.791783	0.785281	0.831096	0.859832	0.750997	0.842046	0.812014	0.756863	0.79157	0.804958	0.819666	0.774615	0.843489	0.802935	0.840615	0.795501	0.830047	0.732936	0.910945
16.8325	0.810377	0.791364	0.848935	0.881536	0.794199	0.872764	0.807726	0.780132	0.77457	0.814077	0.810678	0.791218	0.83297	0.804968	0.84509	0.777083	0.834046	0.744708	0.910861
17.0765	0.812846	0.786765	0.843323	0.867979	0.760731	0.852571	0.79837	0.762957	0.7994	0.82097	0.808088	0.766627	0.816014	0.787488	0.85238	0.806879	0.853589	0.747304	0.887805
17.3204	0.809072	0.757901	0.840888	0.879847	0.77517	0.862222	0.786776	0.749754	0.791729	0.821969	0.8401	0.765819	0.813368	0.796027	0.831154	0.799162	0.845853	0.742964	0.915136
17.5644	0.808223	0.755911	0.842452	0.865593	0.766744	0.835658	0.826878	0.789875	0.787255	0.818416	0.830778	0.789305	0.835581	0.810654	0.855333	0.806188	0.854097	0.712028	0.936583
17.8083	0.7868	0.751249	0.841067	0.874706	0.780279	0.859459	0.789555	0.766391	0.783121	0.812435	0.831116	0.802106	0.819553	0.785624	0.848575	0.811168	0.829531	0.730353	0.886991
18.0523	0.795331	0.775182	0.843968	0.913575	0.761209	0.824721	0.758942	0.761147	0.808796	0.79523	0.833466	0.784561	0.836052	0.828462	0.842582	0.787109	0.837768	0.720256	0.917793
18.2962	0.794028	0.771663	0.845713	0.882707	0.754581	0.82569	0.781523	0.757555	0.803869	0.821831	0.813705	0.784349	0.826874	0.802093	0.83964	0.805528	0.845988	0.75889	0.909197
18.5402	0.78398	0.755644	0.847302	0.875047	0.800546	0.861949	0.773929	0.758701	0.79217	0.834531	0.838468	0.773834	0.822206	0.812222	0.849825	0.806348	0.868615	0.79129	0.894242
18.7841	0.783553	0.762827	0.84016	0.878906	0.769952	0.825042	0.809142	0.807634	0.790138	0.804652	0.833691	0.801823	0.827813	0.82928	0.85487	0.811509	0.836227	0.738671	0.929903
19.0281	0.79091	0.746049	0.844982	0.853021	0.764648	0.854489	0.792432	0.783437	0.806609	0.810677	0.818321	0.804544	0.825934	0.790173	0.847159	0.838042	0.823837	0.732789	0.921045
19.272	0.794029	0.765136	0.859787	0.871281	0.792103	0.845199	0.788523	0.770804	0.813318	0.836821	0.833589	0.771685	0.823308	0.794125	0.848955	0.832132	0.827222	0.726478	0.90892
19.516	0.813703	0.743934	0.850263	0.887925	0.79748	0.850195	0.751968	0.764227	0.780769	0.833999	0.830984	0.796211	0.831471	0.8044	0.84812	0.836143	0.847495	0.735616	0.912415
19.7599	0.799738	0.764705	0.865539	0.905021	0.794677	0.850673	0.769648	0.782	0.785857	0.791583	0.826275	0.793217	0.819303	0.790996	0.861233	0.863139	0.837494	0.748977	0.919813
20.0039	0.815589	0.760066	0.869693	0.871322	0.762919	0.856218	0.80409	0.76022	0.802889	0.809563	0.849144	0.77509	0.833376	0.800793	0.84579	0.847827	0.830611	0.752999	0.901771
20.2478	0.774428	0.733479	0.864046	0.915737	0.782741	0.846725	0.802243	0.784279	0.807502	0.835566	0.847418	0.782202	0.828146	0.813117	0.852857	0.864922	0.832917	0.730564	0.925639
20.4918	0.805366	0.745034	0.853398	0.889187	0.783757	0.844286	0.759064	0.790423	0.804422	0.81538	0.81172	0.798986	0.836331	0.822465	0.850872	0.852426	0.829505	0.75987	0.923016
20.7357	0.779567	0.765793	0.868124	0.876813	0.807727	0.862739	0.764968	0.766616	0.825378	0.809803	0.82192	0.782266	0.835262	0.808748	0.844635	0.848746	0.834377	0.748052	0.912807
20.9797	0.796432	0.755911	0.861503	0.88863	0.791203	0.865015	0.776545	0.77273	0.790759	0.796064	0.825981	0.766483	0.818637	0.789848	0.838324	0.848586	0.853257	0.74211	0.896485
21.2236	0.800985	0.740367	0.86429	0.89603	0.794681	0.857999	0.770037	0.773175	0.79068	0.792659	0.853133	0.777966	0.821657	0.814646	0.836757	0.852803	0.837268	0.732736	0.91339
21.4676	0.78462	0.751735	0.869686	0.906743	0.800574	0.856786	0.805877	0.843307	0.807465	0.802848	0.850001	0.792834	0.844497	0.800874	0.840198	0.85059	0.836618	0.721699	0.924315
21.7115	0.799246	0.77609	0.858665	0.873772	0.783249	0.870761	0.775502	0.804758	0.802127	0.825768	0.84631	0.777992	0.840655	0.807376	0.822355	0.868133	0.838903	0.754615	0.92352
21.9555	0.778566	0.752063	0.849205	0.916923	0.770326	0.850689	0.780294	0.836654	0.804642	0.80018	0.840796	0.77914	0.831568	0.802749	0.839725	0.855409	0.840935	0.733286	0.911561
22.1994	0.791791	0.730834	0.864757	0.901192	0.764197	0.863656	0.788056	0.826363	0.795942	0.824403	0.845888	0.774171	0.852305	0.810134	0.848104	0.874513	0.840658	0.762709	0.91222
22.4434	0.781191	0.781792	0.856845	0.917759	0.789791	0.856758	0.768055	0.810487	0.799794	0.834515	0.834713	0.771063	0.822486	0.812891	0.842872	0.846988	0.854325	0.759044	0.902877
22.6873	0.785583	0.765647	0.86763	0.9217	0.781292	0.856464	0.767658	0.819228	0.80517	0.815728	0.827117	0.787479	0.831351	0.807014	0.837584	0.8458	0.849799	0.741999	0.910457
22.9313	0.779882	0.752747	0.873688	0.898431	0.785953	0.834727	0.758204	0.796804	0.827545	0.818444	0.840877	0.780483	0.846904	0.819759	0.843735	0.827334	0.836055	0.76946	0.905173
23.1752	0.807898	0.769246	0.871065	0.913903	0.77644	0.852034	0.798754	0.820296	0.81434	0.812596	0.852502	0.769161	0.857779	0.817101	0.834413	0.859478	0.836214	0.737434	0.929844
23.4192	0.799831	0.746024	0.864135	0.903849	0.780368	0.841528	0.793444	0.803651	0.790601	0.815726	0.812262	0.798297	0.833129	0.824523	0.824123	0.858852	0.844972	0.754332	0.905749
23.6631	0.780238	0.750193	0.877722	0.920627	0.817885	0.856629	0.767691	0.820534	0.800902	0.81665	0.824053	0.784487	0.828188	0.820158	0.839172	0.862708	0.834267	0.780885	0.910499
23.9071	0.782403	0.735834	0.870862	0.925303	0.797463	0.86717	0.786916	0.816569	0.802762	0.807055	0.840902	0.797973	0.843133	0.815259	0.833828	0.860611	0.84316	0.753124	0.902527
24.151	0.817503	0.76846	0.871688	0.90561	0.815404	0.837506	0.793422	0.783941	0.816261	0.806105	0.812939	0.791159	0.838039	0.819884	0.831092	0.842709	0.843069	0.76303	0.907487
24.395	0.810903	0.72699	0.882772	0.901873	0.801641	0.846662	0.787735	0.802366	0.796569	0.810402	0.807473	0.819438	0.833918	0.81318	0.825228	0.848146	0.846808	0.754186	0.86638
24.6389	0.800343	0.737337	0.879805	0.900929	0.787669	0.859385	0.792314	0.81803	0.823758	0.802036	0.836054	0.821476	0.844937	0.818508	0.820547	0.869775	0.867795	0.756031	0.927242
24.8829	0.815963	0.742575	0.887329	0.888651	0.804694	0.84891	0.769221	0.831548	0.813952	0.819357	0.844695	0.79085	0.840671	0.804096	0.831843	0.839082	0.878172	0.774588	0.916288
25.1268	0.80945	0.758177	0.880123	0.926151	0.816377	0.853598	0.78233	0.810323	0.790683	0.826705	0.822399	0.782751	0.846546	0.79777	0.821025	0.868801	0.852838	0.72232	0.921499
25.3708	0.799117	0.746005	0.877225	0.908042	0.8215	0.846617	0.791532	0.814343	0.818066	0.798858	0.814553	0.814031	0.837587	0.824924	0.842751	0.848945	0.876316	0.743318	0.926285
25.6147	0.826656	0.744707	0.889097	0.892931	0.792902	0.869346	0.762378	0.827929	0.800801	0.825616	0.817735	0.7835	0.863011	0.831941	0.826686	0.850989	0.876974	0.756509	0.899041
25.8587	0.815363	0.730662	0.889369	0.893311	0.837098	0.873762	0.763033	0.828086	0.815174	0.82514	0.822681	0.79547	0.836456	0.806633	0.836885	0.844243	0.881331	0.776216	0.911454
26.1026	0.816996	0.732004	0.888192	0.914957	0.826911	0.864393	0.781605	0.819826	0.811128	0.819712	0.834117	0.81434	0.833713	0.81331	0.827286	0.886168	0.859297	0.713701	0.892175
26.3466	0.799732	0.733572	0.880718	0.902287	0.822921	0.864994	0.789962	0.806077	0.804439	0.805219	0.828113	0.776871	0.837377	0.781967	0.834966	0.837279	0.847742	0.720925	0.916044
26.5905	0.792159	0.736484	0.878624	0.907064	0.786855	0.854748	0.787102	0.795969	0.838016	0.808999	0.830383	0.789197	0.835915	0.815385	0.835751	0.850668	0.882123	0.793222	0.915334
26.8345	0.807844	0.760435	0.893511	0.920547	0.814306	0.886687	0.77662	0.825723	0.802313	0.811778	0.815964	0.808331	0.843886	0.815485	0.84976	0.84455	0.859192	0.740168	0.925715
27.0784	0.80355	0.767636	0.882591	0.914437	0.799648	0.867516	0.787437	0.8231	0.801028	0.806712	0.802076	0.802893	0.839788	0.815883	0.831837	0.8576	0.857076	0.729847	0.914675
27.3224	0.819622	0.72795	0.886936	0.92212	0.826007	0.85017	0.793663	0.84785	0.816592	0.807453	0.829972	0.806228	0.830121	0.81166	0.849067	0.862589	0.869137	0.745709	0.902988
27.5663	0.786065	0.719183	0.883818	0.932927	0.82712	0.858637	0.766488	0.809976	0.807291	0.83014	0.834286	0.81932	0.843747	0.815295	0.840347	0.872941	0.870562	0.741862	0.902142
27.8103	0.800159	0.749679	0.881662	0.907418	0.818	0.878399	0.77832	0.831224	0.804027	0.796809	0.80528	0.802199	0.834948	0.816162	0.845957	0.881971	0.862914	0.740227	0.91195
28.0542	0.805455	0.758336	0.88319	0.912957	0.812241	0.856264	0.793908	0.833907	0.810362	0.806583	0.817918	0.785337	0.837985	0.810217	0.823733	0.884015	0.875298	0.745178	0.917833
28.2982	0.818668	0.763617	0.879795	0.933771	0.813975	0.857376	0.761939	0.833798	0.810226	0.810402	0.802691	0.803498	0.83336	0.815342	0.829963	0.851386	0.898283	0.72943	0.91082
28.5421	0.821742	0.73985	0.904717	0.951069	0.82216	0.885597	0.786182	0.817917	0.800632	0.841236	0.803925	0.792703	0.843767	0.792476	0.825659	0.859896	0.862842	0.738253	0.90502
28.7861	0.796495	0.719821	0.886226	0.927317	0.836704	0.856869	0.787475	0.819558	0.82794	0.787177	0.815515	0.806829	0.865121	0.791487	0.842458	0.871274	0.860548	0.737115	0.934816
29.03	0.797724	0.708039	0.882882	0.94981	0.820252	0.862768	0.759514	0.830025	0.805681	0.801866	0.830242	0.785455	0.8468	0.835589	0.829388	0.860766	0.860866	0.726901	0.907573
29.274	0.793923	0.716859	0.886411	0.939427	0.839653	0.85478	0.77457	0.8056	0.814352	0.797864	0.836786	0.801076	0.843492	0.811536	0.841937	0.874852	0.867134	0.735667	0.925932
29.5179	0.806918	0.719457	0.904016	0.941088	0.855955	0.881749	0.78587	0.843215	0.783057	0.803637	0.833876	0.796596	0.865453	0.81487	0.827595	0.866514	0.853033	0.71622	0.891935
29.7619	0.802774	0.706896	0.891897	0.947758	0.849524	0.859549	0.778558	0.806237	0.811305	0.808507	0.822522	0.802688	0.84442	0.802348	0.830703	0.894567	0.872265	0.701314	0.920304
30.0058	0.803369	0.720216	0.896414	0.942005	0.853081	0.861972	0.77462	0.798861	0.809563	0.799899	0.83349	0.798025	0.85325	0.797955	0.833977	0.849496	0.880605	0.704023	0.91271
30.2498	0.810143	0.727958	0.900982	0.926316	0.828645	0.851367	0.759665	0.814852	0.81381	0.807064	0.822723	0.822814	0.854546	0.820028	0.833666	0.846336	0.852869	0.701205	0.90541
30.4937	0.793159	0.731133	0.895121	0.936086	0.849875	0.845934	0.788178	0.848126	0.798077	0.823019	0.80651	0.78912	0.834209	0.802061	0.82815	0.857882	0.870405	0.71126	0.900453
30.7377	0.807069	0.726814	0.90447	0.941565	0.838379	0.823032	0.778002	0.830211	0.797035	0.797021	0.804102	0.794375	0.85718	0.82733	0.843952	0.842279	0.871363	0.712473	0.89732
30.9816	0.787719	0.72209	0.89638	0.933972	0.834173	0.84008	0.789099	0.830783	0.817447	0.815897	0.786594	0.805673	0.865242	0.792384	0.844497	0.848544	0.873324	0.6778	0.930555
31.2256	0.800236	0.740966	0.905598	0.970175	0.82896	0.830433	0.762533	0.840543	0.798382	0.801976	0.809985	0.791542	0.851007	0.830035	0.840961	0.84506	0.861701	0.687589	0.920831
31.4695	0.807264	0.728781	0.883958	0.965086	0.848339	0.844066	0.753705	0.809345	0.802504	0.796877	0.788798	0.773437	0.843478	0.789121	0.838873	0.883906	0.873128	0.695408	0.920511
31.7135	0.805781	0.722406	0.89738	0.945335	0.820308	0.844839	0.777693	0.829731	0.816418	0.830424	0.777666	0.7892	0.862882	0.823854	0.845214	0.849769	0.860914	0.714086	0.923695
31.9574	0.829331	0.760083	0.902204	0.948329	0.867348	0.829255	0.77943	0.832571	0.815853	0.805791	0.834422	0.793695	0.840326	0.818845	0.842342	0.856758	0.867008	0.723639	0.91132
32.2014	0.81645	0.720771	0.886409	0.970424	0.862857	0.825596	0.776308	0.827567	0.829124	0.807671	0.800563	0.804695	0.839144	0.795452	0.837473	0.841214	0.857295	0.705836	0.915252
32.4453	0.799326	0.714066	0.893997	0.940494	0.864042	0.80451	0.773178	0.804737	0.814639	0.805366	0.798985	0.793143	0.858184	0.831811	0.841905	0.835102	0.859258	0.722199	0.915407
32.6893	0.82613	0.734199	0.895383	0.955527	0.852791	0.839341	0.768395	0.820199	0.802542	0.804392	0.819226	0.790494	0.850933	0.813513	0.832798	0.855629	0.856729	0.707672	0.916081
32.9332	0.799568	0.701139	0.896847	0.951757	0.838992	0.818281	0.770599	0.829424	0.800031	0.804306	0.777303	0.798098	0.865515	0.810088	0.84363	0.834881	0.866836	0.711892	0.907391
33.1772	0.828076	0.725044	0.908737	0.95126	0.844484	0.825368	0.761169	0.804024	0.815215	0.813086	0.782154	0.793754	0.839748	0.833541	0.810989	0.852077	0.870906	0.720015	0.902776
33.4211	0.784501	0.715788	0.89719	0.949653	0.846776	0.828961	0.770401	0.801376	0.806946	0.843263	0.788228	0.79288	0.85088	0.812077	0.831973	0.883638	0.86809	0.710407	0.947174
33.6651	0.837521	0.714148	0.91311	0.954563	0.85592	0.856339	0.785218	0.835404	0.834598	0.787655	0.813648	0.804002	0.843827	0.799941	0.826813	0.878703	0.874073	0.722521	0.908438
33.909	0.819483	0.722477	0.893693	0.952451	0.861932	0.862122	0.778662	0.797424	0.844663	0.809529	0.806964	0.80246	0.852671	0.810391	0.82706	0.872124	0.864556	0.714787	0.912308
34.153	0.804229	0.735392	0.909545	0.957826	0.853199	0.859392	0.757248	0.842411	0.826892	0.811842	0.811463	0.815866	0.871478	0.788993	0.8489	0.85962	0.857485	0.702894	0.911984
34.3969	0.791199	0.700685	0.9095	0.953878	0.850828	0.860295	0.787776	0.813986	0.813452	0.810618	0.819404	0.797958	0.858612	0.829852	0.837906	0.884723	0.857139	0.719156	0.898616
34.6409	0.804496	0.72086	0.900391	0.964235	0.832047	0.848339	0.793038	0.797905	0.841598	0.803862	0.785385	0.80155	0.852686	0.845602	0.847948	0.859307	0.850678	0.752268	0.905639
34.8848	0.82452	0.700746	0.912524	0.966617	0.854695	0.850875	0.769186	0.806953	0.817112	0.807328	0.792089	0.783591	0.856468	0.804662	0.858877	0.874169	0.859143	0.723299	0.923956
35.1288	0.806148	0.722375	0.885301	0.972686	0.829638	0.842628	0.783049	0.804042	0.806959	0.803219	0.788178	0.79358	0.856314	0.847925	0.851008	0.860961	0.86572	0.740355	0.882573
35.3727	0.791845	0.747754	0.912463	0.967612	0.865115	0.852021	0.791587	0.81121	0.816861	0.796252	0.777826	0.790162	0.873835	0.82185	0.852238	0.863961	0.870018	0.695742	0.91125
35.6167	0.830384	0.691642	0.905992	0.946894	0.846416	0.833338	0.764467	0.807125	0.805734	0.806218	0.750461	0.793858	0.875321	0.772982	0.869606	0.853314	0.870504	0.735514	0.886378
35.8606	0.809059	0.710934	0.891712	0.958746	0.82493	0.832683	0.757023	0.805277	0.810943	0.810844	0.806028	0.770185	0.862275	0.824582	0.857309	0.83571	0.862869	0.736746	0.922251
36.1046	0.819343	0.711735	0.882878	0.959985	0.848522	0.828112	0.757017	0.819987	0.809472	0.780554	0.786323	0.793393	0.860417	0.80592	0.85121	0.852173	0.874217	0.73117	0.885736
36.3485	0.793838	0.72961	0.914042	0.941881	0.863542	0.846463	0.765827	0.797945	0.816342	0.804704	0.813274	0.785672	0.871821	0.816329	0.867038	0.867795	0.861434	0.716299	0.87787
36.5925	0.822075	0.719681	0.889014	0.960551	0.825339	0.872962	0.807117	0.822899	0.807149	0.801693	0.802907	0.798436	0.865681	0.813012	0.848858	0.855583	0.879644	0.726265	0.894077
36.8364	0.819708	0.713979	0.893173	0.937331	0.835324	0.840636	0.781962	0.798014	0.822398	0.826959	0.791997	0.781043	0.870984	0.808605	0.84951	0.86126	0.880364	0.731968	0.926187
37.0804	0.800273	0.708099	0.904742	0.938415	0.860421	0.865411	0.78493	0.792278	0.819623	0.79194	0.789538	0.798908	0.868878	0.808106	0.856759	0.861949	0.876659	0.745199	0.883778
37.3243	0.807393	0.695647	0.892631	0.967849	0.844796	0.862565	0.773804	0.818076	0.815027	0.788683	0.793658	0.790165	0.861209	0.834753	0.85569	0.872581	0.87101	0.715047	0.880018
37.5683	0.801706	0.702867	0.906232	0.972807	0.875771	0.852018	0.767584	0.821	0.821187	0.794292	0.795276	0.791607	0.862011	0.826055	0.863702	0.878844	0.876419	0.714105	0.896299
37.8122	0.827779	0.704968	0.8929	0.949075	0.842932	0.871342	0.817972	0.810281	0.800644	0.803861	0.789203	0.805775	0.861615	0.81561	0.856134	0.863276	0.884723	0.74276	0.911146
38.0562	0.815717	0.751647	0.893275	0.977972	0.829327	0.851818	0.77559	0.800868	0.809526	0.795377	0.812426	0.798202	0.859771	0.845353	0.838169	0.870408	0.881854	0.764057	0.898923
38.3001	0.85856	0.700019	0.89325	0.957893	0.833797	0.841085	0.777267	0.812839	0.796372	0.790978	0.78463	0.806621	0.853658	0.83565	0.857614	0.898707	0.858864	0.72064	0.921423
38.5441	0.804881	0.691576	0.9144	0.939428	0.842344	0.860773	0.773145	0.807062	0.809218	0.801165	0.766278	0.7946	0.873177	0.846511	0.853416	0.862663	0.870601	0.728014	0.874663
38.788	0.827893	0.704769	0.899552	0.948202	0.871176	0.864082	0.799157	0.811878	0.819054	0.789266	0.782875	0.800486	0.886168	0.822688	0.849567	0.880879	0.877576	0.715451	0.897506
39.032	0.814723	0.702437	0.90384	0.980896	0.85598	0.854576	0.765564	0.823054	0.825163	0.810037	0.785729	0.83277	0.858125	0.83721	0.870378	0.87652	0.853701	0.702829	0.908449
39.2759	0.816219	0.693858	0.88805	0.933445	0.858225	0.869564	0.764721	0.813905	0.809433	0.808731	0.777355	0.787632	0.887879	0.813224	0.844647	0.867268	0.87318	0.717982	0.898517
39.5199	0.825059	0.728344	0.891464	0.968779	0.861754	0.838002	0.790172	0.76776	0.815488	0.803811	0.786072	0.81866	0.879438	0.811899	0.858039	0.878128	0.881043	0.723746	0.886876
39.7638	0.82297	0.707026	0.895276	0.984808	0.882699	0.8446	0.79025	0.813014	0.783847	0.805409	0.809699	0.794086	0.875144	0.836998	0.852113	0.870185	0.879892	0.718116	0.904
40.0078	0.842663	0.717621	0.88491	0.961562	0.873867	0.87841	0.789968	0.785482	0.809981	0.792696	0.772294	0.799008	0.871374	0.847866	0.856067	0.865664	0.867716	0.718887	0.893587
40.2517	0.807691	0.703861	0.889332	0.981624	0.863535	0.866566	0.765858	0.808867	0.794766	0.778396	0.799236	0.795018	0.860327	0.836597	0.868039	0.907987	0.869639	0.701846	0.890441
40.4957	0.803927	0.696923	0.879617	0.949954	0.874304	0.853737	0.77586	0.828102	0.822902	0.801161	0.787285	0.793557	0.873839	0.846842	0.865196	0.850985	0.870626	0.701089	0.894142
40.7396	0.814915	0.682061	0.883194	0.976361	0.870385	0.858195	0.80602	0.79359	0.795134	0.806708	0.765752	0.803645	0.875492	0.84877	0.855538	0.879284	0.88292	0.735322	0.911033
40.9836	0.813076	0.681802	0.875815	0.948644	0.864989	0.849184	0.812817	0.811395	0.823449	0.789152	0.787978	0.780733	0.873092	0.832533	0.858903	0.877188	0.869236	0.713261	0.901039
41.2275	0.816762	0.700146	0.904049	0.945794	0.865984	0.885839	0.763296	0.795441	0.814656	0.779482	0.788285	0.797046	0.895472	0.842395	0.866202	0.867858	0.865418	0.697898	0.872525
41.4715	0.813012	0.677195	0.897576	0.932535	0.874055	0.886746	0.763643	0.784767	0.80172	0.803434	0.796771	0.788947	0.878558	0.852323	0.879989	0.89199	0.887502	0.703786	0.901534
41.7154	0.818806	0.683841	0.899656	0.944437	0.882513	0.877883	0.763189	0.812454	0.805173	0.796069	0.798362	0.794989	0.859975	0.854674	0.868931	0.874303	0.874655	0.713088	0.883336
41.9594	0.804631	0.683211	0.910126	0.94881	0.874583	0.869073	0.778119	0.801204	0.803222	0.7762	0.775353	0.793803	0.875006	0.837383	0.874448	0.874878	0.862465	0.696097	0.880614
42.2033	0.850929	0.687256	0.888139	0.949459	0.85405	0.884416	0.786117	0.801625	0.794061	0.772593	0.77634	0.780727	0.883526	0.857318	0.872955	0.887945	0.873377	0.698581	0.878764
42.4473	0.826938	0.67596	0.889031	0.959354	0.889726	0.866644	0.77623	0.788937	0.789558	0.804983	0.794426	0.795195	0.875004	0.836001	0.873759	0.861962	0.868526	0.679548	0.879819
42.6912	0.824286	0.670177	0.909314	0.937611	0.861022	0.872015	0.774929	0.803596	0.808293	0.808121	0.758493	0.788364	0.888571	0.831289	0.869104	0.873211	0.874401	0.685967	0.916077
42.9352	0.836378	0.670871	0.875335	0.959786	0.839621	0.85252	0.799779	0.79132	0.796321	0.794183	0.786015	0.778434	0.862812	0.823067	0.872909	0.881389	0.856763	0.675268	0.87949
43.1791	0.828353	0.67331	0.892859	0.960125	0.868357	0.852669	0.796931	0.816384	0.805958	0.799825	0.78941	0.773437	0.868717	0.805545	0.850442	0.889009	0.877325	0.64111	0.890276
43.4231	0.828643	0.676148	0.898277	0.927191	0.885963	0.882745	0.766551	0.799924	0.814332	0.786898	0.77443	0.777466	0.87317	0.823615	0.87101	0.887349	0.8807	0.679445	0.881696
43.667	0.80578	0.682324	0.879835	0.964292	0.885503	0.898011	0.769886	0.826972	0.805682	0.781159	0.748987	0.800944	0.865143	0.822006	0.853551	0.874724	0.879765	0.707043	0.898705
43.911	0.798422	0.681157	0.879109	0.950487	0.876658	0.873238	0.771534	0.831134	0.789018	0.795414	0.779972	0.786564	0.861289	0.817461	0.858585	0.895535	0.873749	0.686667	0.891689
44.1549	0.799514	0.70616	0.890261	0.965251	0.882152	0.866087	0.827198	0.812702	0.804943	0.794483	0.804922	0.782111	0.883187	0.813879	0.838576	0.884567	0.870266	0.689905	0.858072
44.3989	0.798949	0.689144	0.890966	0.959125	0.889824	0.877015	0.793112	0.825011	0.799964	0.780401	0.782501	0.790915	0.864409	0.797117	0.848541	0.889767	0.870768	0.692207	0.88347
44.6428	0.79543	0.684492	0.891671	0.947691	0.872505	0.888191	0.787746	0.818389	0.801414	0.797485	0.772087	0.788399	0.868592	0.834091	0.840932	0.889742	0.866839	0.709041	0.875077
44.8868	0.798417	0.681991	0.886353	0.967545	0.881232	0.894737	0.769394	0.798001	0.799049	0.788284	0.780193	0.800745	0.885379	0.833808	0.854546	0.873204	0.884229	0.726812	0.898875
45.1307	0.815049	0.667186	0.886962	0.963466	0.859628	0.88533	0.800037	0.81697	0.829987	0.788382	0.808582	0.788532	0.886319	0.825378	0.844133	0.894815	0.886593	0.7055	0.866786
45.3747	0.809967	0.690523	0.874709	0.955601	0.873703	0.859839	0.771709	0.791439	0.81998	0.774355	0.787698	0.784896	0.874493	0.849105	0.860632	0.88628	0.882259	0.711405	0.870417
45.6186	0.82335	0.688255	0.874535	0.961791	0.873452	0.884031	0.777902	0.802104	0.817132	0.796711	0.765808	0.812893	0.875591	0.829184	0.844557	0.860333	0.890057	0.733832	0.884479
45.8626	0.790125	0.689225	0.880195	0.963324	0.870616	0.865607	0.784465	0.820654	0.81138	0.791658	0.797851	0.782397	0.878029	0.850834	0.837099	0.891502	0.877777	0.730542	0.859855
46.1065	0.789789	0.658256	0.897322	0.967966	0.894671	0.874154	0.789942	0.815021	0.830556	0.785938	0.777463	0.794015	0.880578	0.852179	0.867566	0.891223	0.868122	0.696242	0.859685
46.3505	0.812483	0.704881	0.894762	0.984089	0.86439	0.870742	0.754906	0.814038	0.82472	0.799783	0.765387	0.801244	0.888258	0.84623	0.865057	0.876999	0.88729	0.745282	0.880582
46.5944	0.801671	0.677142	0.867411	0.95397	0.877202	0.851762	0.774783	0.821777	0.845369	0.779342	0.770164	0.78138	0.880889	0.840618	0.865992	0.872745	0.903029	0.784871	0.898965
46.8384	0.827217	0.690031	0.878896	0.955853	0.876136	0.894235	0.775331	0.825753	0.827946	0.777794	0.784481	0.776974	0.883829	0.856593	0.869026	0.901502	0.891391	0.70196	0.868183
47.0823	0.802841	0.692679	0.895212	0.959357	0.869151	0.887701	0.808807	0.820634	0.814549	0.801938	0.730063	0.784911	0.87138	0.812227	0.859027	0.861221	0.884437	0.746398	0.90482
47.3263	0.783473	0.682902	0.874217	0.953378	0.870279	0.882445	0.79703	0.79626	0.812726	0.799534	0.725224	0.78549	0.869182	0.825809	0.857674	0.867041	0.88586	0.741272	0.867537
47.5702	0.787507	0.687096	0.877462	0.943471	0.897114	0.863481	0.796112	0.804023	0.824112	0.796554	0.73745	0.782387	0.884794	0.841105	0.863618	0.88817	0.884326	0.734489	0.908001
47.8142	0.780828	0.707798	0.885269	0.933679	0.857607	0.875958	0.778736	0.816524	0.801909	0.784303	0.748219	0.787922	0.864013	0.830608	0.862219	0.892777	0.88997	0.760945	0.881356
48.0581	0.809615	0.682879	0.871055	0.957001	0.887876	0.850285	0.812026	0.811992	0.807484	0.793475	0.767116	0.767739	0.884701	0.81682	0.854754	0.903221	0.876368	0.711768	0.872015
48.3021	0.782117	0.676963	0.86584	0.962611	0.882417	0.878075	0.803028	0.801528	0.81852	0.772569	0.77896	0.78053	0.895351	0.816485	0.86424	0.905667	0.885428	0.748365	0.877061
48.546	0.802237	0.723609	0.874645	0.940393	0.872277	0.873665	0.789925	0.802068	0.807585	0.799687	0.763662	0.790966	0.865221	0.848554	0.865215	0.890851	0.867563	0.766593	0.874422
48.79	0.79449	0.674208	0.89641	0.963249	0.866277	0.879022	0.783728	0.813326	0.810427	0.763098	0.776948	0.790515	0.890329	0.80958	0.850626	0.893854	0.895908	0.740172	0.88551
49.0339	0.789954	0.697366	0.885042	0.952409	0.883374	0.891222	0.788079	0.791817	0.804956	0.780031	0.765103	0.780482	0.886203	0.797233	0.859443	0.850119	0.889088	0.729244	0.877356
49.2779	0.779538	0.68409	0.878632	0.933002	0.879661	0.87353	0.788158	0.838352	0.815273	0.791582	0.755463	0.806783	0.890721	0.839275	0.861223	0.882657	0.878432	0.744967	0.898916
49.5218	0.793611	0.677193	0.887701	0.951487	0.865608	0.880184	0.773336	0.818558	0.792425	0.800555	0.778382	0.806847	0.883672	0.826237	0.850614	0.86682	0.880269	0.746421	0.896106
49.7658	0.790282	0.697597	0.873654	0.961002	0.871687	0.868305	0.766055	0.818725	0.808772	0.790148	0.775905	0.822126	0.893214	0.797021	0.864713	0.888343	0.876939	0.744164	0.855753
50.0097	0.778482	0.686728	0.894893	0.960399	0.856136	0.874096	0.792252	0.832741	0.811323	0.757242	0.780081	0.803329	0.8746	0.806303	0.858064	0.862918	0.902016	0.749503	0.891204
50.2537	0.778258	0.676912	0.876095	0.956202	0.861812	0.881368	0.77133	0.818838	0.815947	0.762937	0.76051	0.799573	0.882803	0.821828	0.865839	0.903208	0.896167	0.733419	0.884753
50.4976	0.811191	0.685066	0.87752	0.952177	0.862707	0.87544	0.795271	0.809092	0.816054	0.763371	0.758194	0.795505	0.875784	0.824777	0.869419	0.866721	0.891953	0.75884	0.869154
50.7416	0.78465	0.677455	0.888767	0.978841	0.865544	0.860829	0.780735	0.811281	0.826541	0.779777	0.743897	0.81226	0.872297	0.795474	0.881926	0.889656	0.897528	0.710718	0.87167
50.9855	0.778908	0.686281	0.88432	0.965737	0.845914	0.864772	0.791439	0.788729	0.82781	0.782655	0.754647	0.790444	0.892887	0.800846	0.881259	0.879221	0.906207	0.72469	0.873394
51.2295	0.787899	0.68665	0.872555	0.963379	0.890944	0.87411	0.76822	0.813881	0.829643	0.75413	0.736294	0.787199	0.87535	0.802093	0.877309	0.883828	0.890217	0.73757	0.881838
51.4734	0.781579	0.689693	0.865643	0.969324	0.85434	0.866264	0.789662	0.794631	0.827541	0.78524	0.753732	0.79504	0.875039	0.836103	0.885114	0.877514	0.9029	0.721788	0.881038
51.7174	0.782012	0.68556	0.87882	0.960563	0.856465	0.896159	0.796645	0.799828	0.83764	0.759132	0.723536	0.784552	0.864768	0.817641	0.863218	0.88633	0.910586	0.718263	0.875803
51.9613	0.790265	0.680265	0.876873	0.958306	0.86406	0.85501	0.79996	0.822704	0.826485	0.786005	0.739825	0.786663	0.879746	0.815599	0.883502	0.896357	0.895592	0.696261	0.852643
52.2053	0.817149	0.703706	0.886567	0.959284	0.863123	0.89556	0.776995	0.818869	0.812811	0.775373	0.734237	0.80308	0.880183	0.807428	0.860269	0.902673	0.900415	0.729369	0.869184
52.4492	0.809242	0.674664	0.884705	0.965325	0.859651	0.874381	0.777082	0.821051	0.819532	0.769589	0.737061	0.77487	0.901919	0.79655	0.864023	0.883719	0.884222	0.735075	0.864166
52.6932	0.797637	0.684598	0.885948	0.945777	0.862308	0.879273	0.784037	0.821412	0.829426	0.784547	0.745158	0.804754	0.871225	0.760185	0.880586	0.889409	0.88966	0.710416	0.877018
52.9371	0.775485	0.681906	0.886921	0.954399	0.845276	0.901662	0.759383	0.845589	0.820139	0.780389	0.748266	0.78265	0.89878	0.831216	0.867668	0.874323	0.901047	0.737437	0.872317
53.1811	0.803555	0.708392	0.886963	0.987787	0.860116	0.901418	0.81301	0.822168	0.775349	0.777788	0.738526	0.779366	0.896354	0.806169	0.860844	0.88496	0.89421	0.695029	0.849711
53.425	0.778616	0.676874	0.887737	0.968259	0.836656	0.886911	0.795322	0.826455	0.805648	0.791663	0.746818	0.775313	0.891991	0.799015	0.869295	0.866809	0.884243	0.719765	0.870388
53.669	0.787544	0.675886	0.886581	0.94099	0.852783	0.868079	0.795606	0.798229	0.825626	0.780683	0.735718	0.781469	0.888952	0.805926	0.870368	0.893812	0.903206	0.738781	0.862485
53.9129	0.796546	0.700109	0.914984	0.973562	0.839504	0.877296	0.788796	0.8182	0.810887	0.798547	0.716932	0.777899	0.880266	0.810837	0.859718	0.866361	0.890963	0.723838	0.871122
54.1569	0.786523	0.703485	0.88972	0.961424	0.837916	0.876107	0.808413	0.838272	0.818223	0.785224	0.736164	0.809581	0.890964	0.813204	0.879502	0.873764	0.896352	0.690544	0.855386
54.4008	0.785023	0.709208	0.897773	0.941487	0.829608	0.898766	0.803178	0.834405	0.819049	0.799034	0.73354	0.785416	0.886633	0.799926	0.863252	0.885639	0.904535	0.692578	0.868652
54.6448	0.788844	0.699762	0.89637	0.930878	0.833115	0.884752	0.81761	0.840793	0.787305	0.793439	0.728422	0.774378	0.897772	0.80416	0.877647	0.874856	0.889096	0.753463	0.866378
54.8887	0.790117	0.683123	0.891946	0.976245	0.838601	0.856233	0.804005	0.832984	0.799676	0.767454	0.728035	0.783224	0.893283	0.791343	0.873515	0.899785	0.886653	0.737295	0.890166
55.1327	0.798411	0.692514	0.894474	0.941768	0.818933	0.888137	0.81931	0.839868	0.805772	0.782261	0.732431	0.791751	0.900016	0.795575	0.855743	0.887203	0.891886	0.734551	0.889032
55.3766	0.767002	0.681655	0.891642	0.953988	0.81288	0.849074	0.823429	0.82745	0.771552	0.802856	0.729161	0.789382	0.887716	0.813581	0.850518	0.902576	0.886485	0.718274	0.884368
55.6206	0.77794	0.714719	0.88525	0.95692	0.831655	0.871999	0.804427	0.810889	0.799421	0.763156	0.725068	0.814279	0.909721	0.79961	0.868986	0.898571	0.878064	0.745182	0.886612
55.8645	0.756801	0.747622	0.879006	0.938304	0.819731	0.870077	0.793251	0.800952	0.795215	0.790795	0.722306	0.799502	0.898928	0.773787	0.877648	0.862768	0.888693	0.726402	0.877684
56.1085	0.779407	0.721614	0.889552	0.965122	0.796789	0.870638	0.79251	0.829778	0.774917	0.796037	0.724808	0.795581	0.894386	0.816266	0.878113	0.900976	0.890411	0.721573	0.871074
56.3524	0.780788	0.705226	0.888519	0.948323	0.821877	0.863838	0.786137	0.815949	0.792541	0.772856	0.728625	0.788649	0.888781	0.805245	0.871896	0.896287	0.909033	0.741392	0.887855
56.5964	0.783612	0.724293	0.891945	0.96381	0.802942	0.894325	0.788893	0.821562	0.776428	0.789564	0.743254	0.792182	0.894428	0.820684	0.863898	0.905069	0.903915	0.71527	0.877435
56.8403	0.7836	0.679706	0.878571	0.950071	0.797297	0.884585	0.77359	0.825338	0.78996	0.788533	0.718211	0.790873	0.897188	0.819546	0.862019	0.905084	0.886491	0.718224	0.881289
57.0843	0.785831	0.716281	0.903927	0.934889	0.811777	0.885954	0.814627	0.801337	0.783249	0.760569	0.729556	0.796594	0.917169	0.805706	0.880047	0.891142	0.910768	0.731211	0.879524
57.3282	0.773686	0.714533	0.889277	0.936281	0.816157	0.860179	0.788407	0.823893	0.769552	0.785054	0.729585	0.783848	0.908316	0.815778	0.869554	0.877606	0.901097	0.737986	0.874021
57.5722	0.76812	0.719727	0.903833	0.944626	0.801019	0.869773	0.766643	0.801547	0.774944	0.773519	0.702812	0.776516	0.910158	0.82085	0.861673	0.898901	0.922298	0.707923	0.863199
57.8161	0.77694	0.708025	0.896106	0.937857	0.818954	0.869548	0.781058	0.821329	0.803153	0.770833	0.738074	0.790189	0.908597	0.806758	0.864565	0.867561	0.910495	0.717277	0.895773
58.0601	0.782213	0.697268	0.900196	0.951047	0.81997	0.882375	0.776774	0.797768	0.797907	0.765568	0.721008	0.792274	0.884804	0.817338	0.862201	0.903249	0.920233	0.729279	0.888133
58.304	0.751525	0.711457	0.898623	0.942904	0.813865	0.874741	0.7823	0.809235	0.800595	0.788055	0.692613	0.784481	0.910223	0.806829	0.872751	0.865453	0.918723	0.714242	0.874903
58.548	0.757053	0.703889	0.874662	0.942003	0.791602	0.877237	0.802591	0.785856	0.817588	0.772076	0.686848	0.786152	0.91539	0.840279	0.869661	0.889967	0.914429	0.739619	0.880132
58.7919	0.779495	0.703436	0.88792	0.955194	0.801229	0.869333	0.804005	0.817826	0.809634	0.750661	0.703524	0.774816	0.907583	0.815262	0.868293	0.879875	0.912682	0.736746	0.891883
59.0359	0.78763	0.695267	0.890641	0.953375	0.818861	0.867722	0.797586	0.8217	0.802888	0.768324	0.683212	0.805546	0.910536	0.837733	0.858331	0.885912	0.927832	0.735075	0.894877
59.2798	0.780235	0.69813	0.881694	0.957165	0.847592	0.868707	0.813191	0.827074	0.80143	0.790304	0.622964	0.80602	0.917361	0.795402	0.876908	0.892175	0.927643	0.725422	0.882924
59.5238	0.78814	0.6939	0.890146	0.939216	0.817377	0.887787	0.791745	0.84041	0.798108	0.773518	0.598027	0.799312	0.927781	0.821243	0.860846	0.864902	0.91372	0.73655	0.89997
59.7677	0.756852	0.699325	0.888591	0.947074	0.845283	0.887582	0.798234	0.806362	0.811	0.772503	0.59497	0.814995	0.913778	0.81866	0.877416	0.874405	0.920823	0.719858	0.877966
60.0117	0.788419	0.690591	0.891201	0.96793	0.853294	0.878946	0.787276	0.814046	0.798424	0.761552	0.605071	0.804162	0.903883	0.812898	0.869194	0.879941	0.920032	0.718057	0.900938
60.2556	0.79789	0.687821	0.895755	0.941767	0.843897	0.866334	0.808454	0.821505	0.788873	0.77416	0.603899	0.775941	0.904901	0.819824	0.879338	0.877874	0.91212	0.728989	0.887943
PopZ delta region 5
Time [s]	Fluorescence value, after background correction
0.2439	0.989518	0.989026	0.992038	1.00754	0.991452	0.959233	0.995476	0.998847	0.988163	1.00487	0.992993	0.969157	0.985449	0.993026	1.02191	0.97847	0.995246	1.00669	0.995522	1.02431
0.4879	0.994843	1.01012	0.977376	1.00272	0.98646	0.952012	0.982853	0.978584	0.981719	0.984454	1.01765	0.96424	0.971038	0.968173	1.00793	1.00195	0.988907	1.00991	0.991104	0.988356
0.731833	0	0	0	0	0	0	0	0	0	0	0	0	0	0	0	0	0	0	0	0
0.975783	0.180883	0.098342	0.059561	0.048221	0.103968	0.0643	0.154583	0.174159	0.096294	0.102323	0.134917	0.135424	0.124119	0.111874	0.037416	0.022848	0.020703	0.056812	0.005596	0.240684
1.21973	0.307178	0.159242	0.156339	0.143047	0.183576	0.227332	0.277083	0.297142	0.25498	0.182932	0.343785	0.3392	0.21889	0.304559	0.159844	0.111719	0.182139	0.192456	0.15934	0.560481
1.46368	0.390569	0.218542	0.235146	0.203482	0.239599	0.316976	0.339627	0.380863	0.368095	0.243827	0.460892	0.44301	0.291867	0.407155	0.26202	0.178179	0.291367	0.289975	0.266245	0.661183
1.70763	0.447851	0.258283	0.28413	0.261302	0.286891	0.374711	0.386153	0.45318	0.424051	0.294461	0.53252	0.521282	0.352039	0.48978	0.320906	0.229572	0.36555	0.354193	0.351237	0.704332
1.95158	0.488865	0.294243	0.33452	0.307793	0.335357	0.42889	0.460988	0.4829	0.480149	0.341915	0.601072	0.554875	0.409864	0.553001	0.380775	0.278879	0.428795	0.399217	0.416742	0.711511
2.19553	0.536722	0.336989	0.374957	0.344934	0.367506	0.467843	0.480983	0.529799	0.529214	0.367865	0.65756	0.590188	0.443376	0.583404	0.424219	0.316647	0.480829	0.460105	0.462208	0.731025
2.43948	0.563755	0.36919	0.416485	0.377221	0.400382	0.50744	0.514922	0.555205	0.563549	0.395973	0.684792	0.610883	0.485133	0.629316	0.472868	0.360938	0.522679	0.484047	0.501897	0.787356
2.68343	0.573066	0.39193	0.439245	0.410025	0.432227	0.53329	0.54046	0.586372	0.559862	0.430556	0.694065	0.648684	0.516933	0.659293	0.509806	0.390981	0.549488	0.519499	0.54831	0.784464
2.92738	0.608492	0.413109	0.475535	0.441634	0.451369	0.547791	0.539588	0.616456	0.589316	0.458422	0.73743	0.658668	0.549413	0.676022	0.54299	0.429899	0.592595	0.544613	0.560847	0.802182
3.17133	0.626094	0.431892	0.497419	0.466679	0.482847	0.550508	0.564125	0.637954	0.60674	0.469031	0.744688	0.695057	0.580246	0.675223	0.562528	0.445742	0.607873	0.560975	0.590846	0.773869
3.41528	0.642087	0.458044	0.514056	0.482378	0.501734	0.568821	0.561581	0.652182	0.62111	0.490249	0.750844	0.703003	0.596923	0.70537	0.595382	0.480278	0.63623	0.572275	0.618526	0.805444
3.65923	0.660903	0.475885	0.539634	0.497773	0.523788	0.577659	0.592378	0.682587	0.644949	0.507175	0.786067	0.711378	0.627431	0.719699	0.619933	0.491921	0.651051	0.601031	0.641268	0.842805
3.90318	0.673553	0.49886	0.555615	0.532	0.529191	0.595046	0.608574	0.686586	0.655142	0.52982	0.78806	0.721526	0.632853	0.730306	0.634988	0.524166	0.658473	0.616994	0.648654	0.81848
4.14713	0.69095	0.516956	0.575109	0.542173	0.547056	0.570039	0.627333	0.691337	0.638129	0.522401	0.796265	0.706997	0.633952	0.743726	0.654619	0.54061	0.679351	0.630504	0.658591	0.824612
4.39108	0.7149	0.522832	0.591186	0.56044	0.563502	0.591525	0.614045	0.696229	0.678024	0.542244	0.809928	0.723437	0.669338	0.744447	0.668157	0.547534	0.692891	0.630064	0.677977	0.84047
4.63503	0.706391	0.53962	0.601757	0.571002	0.574458	0.615331	0.618389	0.720446	0.672813	0.564403	0.814184	0.745378	0.688306	0.754163	0.680452	0.571876	0.713917	0.646236	0.689018	0.824942
4.87898	0.714417	0.548243	0.609842	0.59428	0.596067	0.618826	0.654795	0.715326	0.681924	0.571925	0.814645	0.757735	0.693192	0.75762	0.700863	0.593419	0.714026	0.657728	0.703484	0.85842
5.12293	0.716618	0.568126	0.626661	0.605759	0.6068	0.628011	0.664968	0.723082	0.682224	0.58308	0.822285	0.764058	0.704875	0.762624	0.711869	0.599516	0.727568	0.662626	0.719288	0.843998
5.36688	0.728676	0.565473	0.639189	0.604816	0.609057	0.648535	0.662001	0.744311	0.688313	0.585932	0.835522	0.764549	0.709382	0.768543	0.718915	0.613525	0.734519	0.671347	0.728646	0.874143
5.61083	0.751403	0.586291	0.64598	0.621008	0.629917	0.64785	0.651694	0.749635	0.698429	0.608822	0.83436	0.781684	0.70877	0.781276	0.74259	0.619822	0.744198	0.685468	0.720686	0.871802
5.85478	0.767611	0.594456	0.647659	0.634236	0.641903	0.646985	0.659693	0.772803	0.700642	0.617234	0.85839	0.782184	0.731787	0.794984	0.746313	0.634835	0.753912	0.6961	0.736735	0.840694
6.09873	0.76437	0.610596	0.653126	0.648324	0.632874	0.673366	0.676517	0.762525	0.717384	0.610977	0.849987	0.778039	0.741002	0.796105	0.758617	0.639881	0.762215	0.685389	0.737734	0.882605
6.34268	0.756439	0.607836	0.66077	0.646796	0.649476	0.666485	0.668817	0.773874	0.725835	0.61772	0.851128	0.792835	0.735863	0.792271	0.760617	0.65324	0.764359	0.692834	0.75395	0.882571
6.58663	0.778977	0.623557	0.680294	0.656615	0.656012	0.640908	0.672053	0.790403	0.716849	0.640333	0.852643	0.792916	0.749741	0.79366	0.771786	0.663796	0.767686	0.703326	0.754133	0.854903
6.83058	0.766585	0.633838	0.68737	0.660214	0.669114	0.686376	0.683187	0.811572	0.726606	0.639675	0.850322	0.787349	0.759926	0.802691	0.776854	0.666069	0.783895	0.706916	0.761092	0.896463
7.07453	0.773819	0.63701	0.692042	0.673698	0.671756	0.678746	0.667161	0.789691	0.72294	0.643846	0.857908	0.808371	0.764254	0.807952	0.791269	0.684106	0.778716	0.714788	0.76295	0.857037
7.31848	0.773983	0.647056	0.705111	0.689976	0.674492	0.681736	0.691757	0.809014	0.725795	0.656466	0.851575	0.793835	0.7819	0.809949	0.805579	0.68972	0.78475	0.717013	0.777396	0.870244
7.56243	0.796872	0.652941	0.708792	0.691149	0.684528	0.679054	0.675486	0.82985	0.719332	0.653484	0.860988	0.799818	0.793515	0.802075	0.800961	0.698953	0.789681	0.717457	0.78421	0.890206
7.80638	0.794335	0.6573	0.710912	0.691515	0.679705	0.699396	0.699551	0.83696	0.733931	0.661742	0.863276	0.806314	0.785114	0.802772	0.800278	0.709596	0.796819	0.721012	0.783271	0.857276
8.05033	0.795821	0.661246	0.706512	0.705212	0.689966	0.713894	0.700442	0.812849	0.730355	0.65903	0.867143	0.812338	0.797755	0.814314	0.813167	0.706574	0.796802	0.729799	0.784077	0.885874
8.29428	0.792794	0.657896	0.715178	0.719315	0.70051	0.716163	0.685385	0.807266	0.73083	0.665705	0.851519	0.821579	0.791315	0.804981	0.810831	0.727628	0.803593	0.731231	0.784103	0.873507
8.53823	0.80692	0.675415	0.723496	0.712487	0.709597	0.697883	0.692048	0.844194	0.70966	0.675906	0.860697	0.810901	0.793087	0.822911	0.816312	0.719952	0.809804	0.728443	0.798285	0.872515
8.78218	0.803497	0.680342	0.725369	0.720125	0.715362	0.70817	0.70615	0.833527	0.752293	0.681825	0.872303	0.811752	0.813995	0.822616	0.826683	0.729578	0.811401	0.732493	0.792142	0.878103
9.02613	0.807491	0.676198	0.733553	0.737397	0.721785	0.728552	0.718633	0.817847	0.734878	0.685003	0.860398	0.809155	0.799161	0.813641	0.816384	0.726083	0.815182	0.725151	0.796498	0.897453
9.27008	0.814547	0.678616	0.736968	0.737697	0.714066	0.74125	0.721538	0.840935	0.751291	0.681184	0.868642	0.82079	0.824239	0.809896	0.828649	0.726078	0.818445	0.733154	0.796064	0.879218
9.51403	0.806977	0.687337	0.747345	0.748672	0.722393	0.730015	0.727312	0.844059	0.732412	0.686281	0.879361	0.832966	0.827139	0.824512	0.842032	0.752463	0.81227	0.727757	0.80597	0.899828
9.75798	0.820683	0.698968	0.746954	0.743598	0.724386	0.726929	0.701433	0.836039	0.732041	0.685612	0.877088	0.827067	0.826057	0.826596	0.850937	0.748159	0.818213	0.742205	0.802399	0.906854
10.0019	0.826261	0.694752	0.750218	0.746704	0.733686	0.743759	0.742097	0.828609	0.756839	0.703947	0.875132	0.828056	0.812102	0.816564	0.839182	0.740549	0.822808	0.749776	0.817409	0.9006
10.2459	0.828494	0.703397	0.757321	0.760469	0.739982	0.728027	0.716444	0.824467	0.740924	0.698122	0.873415	0.839021	0.834201	0.823328	0.846169	0.760907	0.821357	0.756527	0.807206	0.866514
10.4898	0.811206	0.708571	0.745889	0.752045	0.729334	0.731035	0.736661	0.831748	0.750873	0.701894	0.870053	0.854287	0.834117	0.842633	0.854794	0.756143	0.83473	0.747202	0.813583	0.887019
10.7338	0.828852	0.704148	0.756798	0.760969	0.741695	0.740386	0.735838	0.823905	0.741109	0.70087	0.875204	0.830608	0.843156	0.829467	0.856482	0.751842	0.828305	0.7518	0.822008	0.90903
10.9777	0.83441	0.703231	0.766066	0.768819	0.735282	0.760546	0.733956	0.823631	0.772791	0.705683	0.888226	0.842577	0.826244	0.836198	0.863085	0.751988	0.823951	0.745958	0.820865	0.888753
11.2217	0.847781	0.720751	0.759434	0.772034	0.746507	0.74739	0.744369	0.823146	0.757771	0.693495	0.878276	0.849775	0.852413	0.838263	0.860068	0.76198	0.838791	0.736282	0.80274	0.886784
11.4656	0.830477	0.721901	0.768155	0.770027	0.754612	0.760754	0.734636	0.814472	0.751362	0.712392	0.889954	0.847563	0.84561	0.827233	0.865545	0.782192	0.830479	0.748148	0.820639	0.890702
11.7096	0.831843	0.727991	0.75872	0.788455	0.745555	0.754377	0.743388	0.820244	0.76527	0.702887	0.867131	0.849585	0.847468	0.820719	0.867159	0.789388	0.840728	0.745781	0.827923	0.910884
11.9535	0.839751	0.734193	0.765469	0.779124	0.751077	0.762402	0.752049	0.849004	0.764772	0.707026	0.882809	0.859905	0.862505	0.836854	0.87637	0.771328	0.843741	0.728098	0.822991	0.892897
12.1975	0.850286	0.737081	0.784359	0.791757	0.752754	0.762814	0.746088	0.83331	0.753006	0.718268	0.881978	0.835942	0.863113	0.837594	0.885301	0.785314	0.845961	0.731582	0.839568	0.908243
12.4414	0.850144	0.723984	0.769647	0.789989	0.745781	0.768044	0.735378	0.832436	0.770088	0.722778	0.88468	0.848511	0.85907	0.838126	0.879695	0.770749	0.835437	0.746632	0.817366	0.905192
12.6854	0.845746	0.738372	0.788366	0.798381	0.765941	0.746137	0.75428	0.842523	0.771623	0.714386	0.87206	0.845879	0.862751	0.848526	0.881173	0.784257	0.834982	0.743502	0.828461	0.892404
12.9293	0.844625	0.738631	0.778833	0.790977	0.7625	0.717481	0.754056	0.843109	0.758947	0.724162	0.88012	0.842336	0.867227	0.839008	0.882841	0.78481	0.842807	0.750992	0.831381	0.904012
13.1733	0.853781	0.747101	0.778036	0.812316	0.761427	0.771858	0.763447	0.835839	0.77122	0.727031	0.881301	0.859271	0.865792	0.828519	0.887027	0.794461	0.855076	0.747728	0.827366	0.885076
13.4172	0.853757	0.741501	0.783435	0.806161	0.771841	0.76567	0.772887	0.839896	0.769962	0.72024	0.893134	0.855252	0.878114	0.840246	0.891484	0.809381	0.846694	0.744777	0.830327	0.903697
13.6612	0.861885	0.74795	0.785349	0.804864	0.762363	0.754966	0.746022	0.843492	0.74799	0.730501	0.908143	0.857876	0.853409	0.848952	0.877587	0.794396	0.853553	0.769057	0.825678	0.917721
13.9051	0.869164	0.746671	0.788861	0.809852	0.768528	0.77236	0.764808	0.864397	0.773188	0.72483	0.894331	0.856586	0.875891	0.843746	0.890111	0.807914	0.85212	0.765178	0.830967	0.908302
14.1491	0.862408	0.738895	0.78926	0.800959	0.760354	0.752179	0.753643	0.86064	0.772255	0.720685	0.891762	0.861832	0.903531	0.838554	0.89053	0.803519	0.860095	0.746179	0.834038	0.918492
14.393	0.866786	0.745189	0.786073	0.81806	0.775312	0.789612	0.763776	0.870344	0.774098	0.712343	0.910654	0.863426	0.874675	0.845211	0.887772	0.808747	0.86067	0.739656	0.849108	0.907798
14.637	0.847744	0.753721	0.786477	0.812053	0.769983	0.753007	0.748901	0.893636	0.778795	0.739794	0.901147	0.869646	0.882268	0.841078	0.905781	0.807914	0.849189	0.75793	0.830167	0.889381
14.8809	0.858278	0.743086	0.788109	0.827179	0.765592	0.767524	0.762192	0.856814	0.77021	0.718489	0.899184	0.865676	0.857733	0.857392	0.896916	0.796756	0.866078	0.755762	0.839416	0.907651
15.1249	0.86834	0.761575	0.794667	0.815002	0.769949	0.7723	0.781635	0.873867	0.773354	0.725461	0.902905	0.866585	0.882099	0.847427	0.877392	0.806945	0.855226	0.751085	0.830583	0.913307
15.3688	0.865125	0.758752	0.793182	0.822338	0.783946	0.780325	0.775847	0.871558	0.770107	0.73091	0.898968	0.878771	0.902509	0.853433	0.902634	0.810073	0.849961	0.745773	0.834525	0.907894
15.6128	0.862143	0.763005	0.796002	0.825994	0.771572	0.795992	0.788308	0.863242	0.785737	0.731431	0.907073	0.86965	0.888628	0.849952	0.901441	0.808678	0.848554	0.757173	0.837688	0.913115
15.8567	0.875697	0.758518	0.80693	0.834018	0.773136	0.76775	0.79986	0.872579	0.785207	0.726275	0.90837	0.881384	0.882329	0.843097	0.884759	0.811833	0.866807	0.756139	0.845331	0.912203
16.1007	0.865866	0.761667	0.799026	0.834076	0.783249	0.767684	0.781538	0.881746	0.769325	0.72736	0.907517	0.876352	0.888802	0.858115	0.892629	0.823792	0.85305	0.75528	0.851591	0.956625
16.3446	0.865345	0.775872	0.798109	0.835947	0.789684	0.769851	0.789553	0.893103	0.772615	0.738768	0.908695	0.879836	0.894143	0.845701	0.906645	0.821265	0.862823	0.755577	0.844482	0.899622
16.5886	0.890611	0.768717	0.803719	0.843738	0.78717	0.781555	0.758185	0.906446	0.79184	0.742742	0.894191	0.855379	0.904917	0.843542	0.906563	0.816255	0.864179	0.760592	0.842472	0.910945
16.8325	0.881001	0.781697	0.805137	0.834562	0.777649	0.774415	0.789809	0.86122	0.791097	0.737428	0.903012	0.884085	0.902687	0.843722	0.898006	0.811623	0.860335	0.751732	0.84633	0.910861
17.0765	0.881305	0.778538	0.811061	0.843415	0.791212	0.779278	0.787096	0.862517	0.775133	0.736829	0.900726	0.87424	0.906532	0.835565	0.912455	0.807231	0.863654	0.754416	0.846414	0.887805
17.3204	0.884922	0.770324	0.809662	0.846314	0.780689	0.781915	0.771746	0.885619	0.77992	0.741508	0.894405	0.869844	0.904509	0.828144	0.91191	0.808742	0.863665	0.766142	0.857886	0.915136
17.5644	0.870627	0.780212	0.802422	0.845223	0.786307	0.795079	0.777112	0.858144	0.777607	0.752098	0.91772	0.877208	0.899053	0.835271	0.908793	0.816216	0.869367	0.762158	0.853444	0.936583
17.8083	0.862899	0.771525	0.80628	0.842869	0.784157	0.7695	0.803471	0.883927	0.794298	0.743549	0.903811	0.876849	0.913506	0.845918	0.895844	0.808534	0.868729	0.750721	0.850228	0.886991
18.0523	0.86519	0.776723	0.80882	0.850044	0.788398	0.79283	0.799235	0.886088	0.776891	0.740806	0.909442	0.876918	0.911248	0.833635	0.916447	0.819933	0.869252	0.760502	0.845792	0.917793
18.2962	0.881041	0.777435	0.809655	0.854734	0.790922	0.769748	0.778928	0.891815	0.783514	0.741609	0.916243	0.871483	0.909673	0.816593	0.909746	0.836741	0.883352	0.767383	0.855056	0.909197
18.5402	0.887782	0.775425	0.800851	0.857557	0.782313	0.773398	0.808113	0.888766	0.78606	0.754513	0.888658	0.874299	0.905326	0.839402	0.900408	0.820712	0.860816	0.756568	0.847258	0.894242
18.7841	0.887937	0.776702	0.809951	0.860706	0.78892	0.789315	0.807788	0.883629	0.79056	0.75161	0.898512	0.870809	0.928213	0.86513	0.913406	0.822174	0.870174	0.77045	0.831192	0.929903
19.0281	0.885997	0.781246	0.812105	0.870917	0.791187	0.7876	0.812288	0.873685	0.795104	0.749769	0.919253	0.859898	0.910252	0.84609	0.91676	0.826558	0.881917	0.76803	0.843188	0.921045
19.272	0.886681	0.779919	0.813528	0.864883	0.789474	0.787321	0.804899	0.882978	0.790638	0.739469	0.899349	0.87992	0.920419	0.857133	0.930893	0.821743	0.87885	0.768054	0.844795	0.90892
19.516	0.884746	0.781402	0.82629	0.866683	0.791842	0.779212	0.799221	0.889863	0.783907	0.742522	0.904245	0.876982	0.919002	0.854881	0.910163	0.834896	0.865992	0.756518	0.863682	0.912415
19.7599	0.892605	0.786962	0.822548	0.861758	0.796004	0.802154	0.784303	0.881175	0.800215	0.753604	0.9081	0.892532	0.930253	0.862638	0.909126	0.828622	0.874004	0.773999	0.851534	0.919813
20.0039	0.879206	0.789927	0.82385	0.864423	0.794291	0.809314	0.810049	0.896487	0.769815	0.763223	0.910608	0.894248	0.915084	0.847258	0.923906	0.828102	0.875053	0.777526	0.854196	0.901771
20.2478	0.891218	0.78292	0.810437	0.878101	0.79689	0.810495	0.796855	0.880801	0.788133	0.75069	0.915157	0.894558	0.927973	0.866673	0.91215	0.829315	0.871807	0.774172	0.862992	0.925639
20.4918	0.892446	0.792954	0.818141	0.874141	0.795853	0.808002	0.808894	0.9021	0.786961	0.750193	0.90799	0.887865	0.931696	0.881035	0.921106	0.845281	0.868598	0.769233	0.85638	0.923016
20.7357	0.899472	0.792125	0.824167	0.869958	0.803579	0.81233	0.81527	0.89255	0.798585	0.751421	0.922788	0.890486	0.91512	0.868527	0.917701	0.838329	0.878566	0.771327	0.849354	0.912807
20.9797	0.901352	0.78554	0.825201	0.889276	0.809287	0.817646	0.787856	0.892302	0.776834	0.751874	0.917751	0.879252	0.917552	0.847113	0.917173	0.852062	0.882281	0.76435	0.849852	0.896485
21.2236	0.902686	0.7856	0.824382	0.876911	0.802956	0.821064	0.83867	0.880642	0.781536	0.743873	0.916289	0.895035	0.926985	0.864272	0.914413	0.847757	0.880488	0.77353	0.850766	0.91339
21.4676	0.897928	0.792897	0.82335	0.88647	0.802335	0.794807	0.828872	0.897548	0.770786	0.757081	0.908265	0.885305	0.92001	0.848237	0.936137	0.832736	0.880641	0.773221	0.860866	0.924315
21.7115	0.909827	0.792321	0.823707	0.88255	0.800533	0.796609	0.809625	0.902462	0.772557	0.75711	0.909089	0.886033	0.936273	0.85492	0.925604	0.832772	0.88799	0.773572	0.868029	0.92352
21.9555	0.90498	0.785117	0.811765	0.883915	0.80353	0.806588	0.843336	0.906316	0.768507	0.745144	0.897391	0.870866	0.93921	0.874934	0.919026	0.837195	0.883714	0.772757	0.862909	0.911561
22.1994	0.902481	0.805862	0.829023	0.883367	0.801647	0.799178	0.814233	0.895333	0.772465	0.743975	0.931897	0.905386	0.935078	0.864833	0.925347	0.843363	0.875629	0.771653	0.870906	0.91222
22.4434	0.898806	0.800315	0.818839	0.893074	0.812356	0.793028	0.823312	0.905765	0.798082	0.752908	0.919723	0.895305	0.939136	0.873787	0.929767	0.842966	0.883809	0.761213	0.866662	0.902877
22.6873	0.910015	0.796034	0.829512	0.880868	0.806818	0.785338	0.865865	0.909091	0.782096	0.764436	0.912373	0.886151	0.938336	0.849568	0.925413	0.835025	0.892449	0.775789	0.867618	0.910457
22.9313	0.892519	0.795687	0.820283	0.889348	0.809645	0.794286	0.841762	0.88865	0.791666	0.739154	0.917099	0.870146	0.952464	0.85108	0.919078	0.832611	0.885372	0.772071	0.875008	0.905173
23.1752	0.896801	0.795593	0.815419	0.885609	0.807556	0.804401	0.846468	0.88669	0.793632	0.758191	0.924082	0.881155	0.946584	0.866979	0.938794	0.837213	0.891678	0.772639	0.863092	0.929844
23.4192	0.907974	0.79558	0.828661	0.885657	0.80857	0.815668	0.838313	0.883109	0.771447	0.752818	0.924044	0.883829	0.945743	0.872431	0.922439	0.83378	0.871204	0.776363	0.872975	0.905749
23.6631	0.903557	0.797513	0.828142	0.891514	0.809357	0.816747	0.828636	0.902449	0.772308	0.742764	0.914701	0.872497	0.949168	0.855486	0.927931	0.846942	0.894356	0.766472	0.862068	0.910499
23.9071	0.919857	0.804549	0.833115	0.896272	0.801702	0.807061	0.83481	0.894242	0.77007	0.739521	0.93043	0.891113	0.933206	0.880842	0.924212	0.846044	0.884997	0.774663	0.862639	0.902527
24.151	0.912787	0.80678	0.817342	0.892521	0.804943	0.791857	0.834531	0.905638	0.780281	0.740803	0.922759	0.891753	0.922259	0.856014	0.927772	0.840108	0.893367	0.764572	0.860003	0.907487
24.395	0.909432	0.795009	0.835422	0.895689	0.808632	0.820039	0.843671	0.901062	0.790426	0.753982	0.91597	0.887898	0.920925	0.8645	0.933001	0.845442	0.901382	0.751329	0.867543	0.86638
24.6389	0.897951	0.803102	0.831408	0.896479	0.8144	0.821904	0.822968	0.904976	0.782355	0.756326	0.912676	0.898481	0.931024	0.861627	0.928911	0.843569	0.893061	0.769751	0.872103	0.927242
24.8829	0.90507	0.803809	0.831419	0.891486	0.813023	0.790594	0.834735	0.908909	0.786765	0.748106	0.908845	0.880496	0.948181	0.854209	0.942286	0.84667	0.893245	0.769508	0.856914	0.916288
25.1268	0.90589	0.805984	0.82409	0.90531	0.814673	0.821036	0.849237	0.891227	0.772856	0.739571	0.923765	0.882064	0.929268	0.85765	0.929545	0.836503	0.885178	0.776687	0.864993	0.921499
25.3708	0.916471	0.807331	0.821928	0.902371	0.811611	0.824935	0.854564	0.898142	0.780341	0.740482	0.924414	0.892108	0.933638	0.874798	0.932298	0.855934	0.895219	0.780487	0.864579	0.926285
25.6147	0.91179	0.799579	0.836065	0.904137	0.822624	0.801941	0.851674	0.898906	0.777496	0.74606	0.919217	0.892993	0.952647	0.854129	0.943607	0.855245	0.884689	0.772992	0.879342	0.899041
25.8587	0.90638	0.801564	0.832282	0.901199	0.816237	0.780678	0.821879	0.889051	0.780385	0.75634	0.913535	0.879213	0.924439	0.866757	0.937192	0.849261	0.895599	0.768462	0.856559	0.911454
26.1026	0.916799	0.815268	0.830345	0.913793	0.819865	0.800837	0.84323	0.916451	0.768356	0.745088	0.922987	0.902602	0.945394	0.874929	0.938282	0.841434	0.891618	0.764883	0.872283	0.892175
26.3466	0.926664	0.815067	0.827169	0.900505	0.820369	0.790393	0.832026	0.908648	0.780275	0.749503	0.914655	0.897413	0.939346	0.858344	0.940178	0.842174	0.900878	0.780389	0.874322	0.916044
26.5905	0.896613	0.810789	0.838035	0.906108	0.823562	0.801537	0.860989	0.906083	0.769589	0.750199	0.918448	0.895714	0.950923	0.861418	0.927311	0.861083	0.892809	0.770571	0.870619	0.915334
26.8345	0.906034	0.800062	0.825669	0.905405	0.819392	0.806703	0.845913	0.921252	0.772624	0.742175	0.923263	0.895739	0.950039	0.840101	0.939392	0.850509	0.893134	0.76832	0.860866	0.925715
27.0784	0.909186	0.807492	0.836205	0.905139	0.820729	0.815862	0.856808	0.908378	0.758886	0.751172	0.910495	0.888825	0.947584	0.848809	0.946653	0.840644	0.90246	0.759715	0.880997	0.914675
27.3224	0.910908	0.810872	0.82017	0.913125	0.818932	0.806973	0.842663	0.90555	0.785265	0.745513	0.907875	0.886669	0.941666	0.85062	0.94411	0.863858	0.899759	0.768412	0.878631	0.902988
27.5663	0.922908	0.806537	0.835584	0.916613	0.821085	0.790109	0.831975	0.919184	0.766511	0.755168	0.910257	0.879375	0.936584	0.842623	0.938991	0.855261	0.891259	0.760765	0.880234	0.902142
27.8103	0.896528	0.796362	0.829076	0.906303	0.819736	0.815531	0.866939	0.94408	0.764116	0.750704	0.919933	0.893705	0.953888	0.849937	0.945084	0.845529	0.893132	0.778099	0.862744	0.91195
28.0542	0.921326	0.807299	0.840611	0.911283	0.822777	0.81108	0.840376	0.915259	0.761751	0.737076	0.927541	0.890202	0.944752	0.863439	0.947424	0.867695	0.901682	0.782712	0.864406	0.917833
28.2982	0.908332	0.818037	0.830059	0.909776	0.819914	0.839127	0.842347	0.914576	0.76084	0.753155	0.937504	0.902485	0.974621	0.860714	0.95053	0.866242	0.900741	0.77344	0.875878	0.91082
28.5421	0.918724	0.807247	0.833813	0.906914	0.821514	0.832252	0.854113	0.901851	0.764155	0.737832	0.923377	0.901381	0.955188	0.849532	0.943996	0.863062	0.907141	0.770608	0.867065	0.90502
28.7861	0.915955	0.811516	0.838455	0.916081	0.826414	0.83908	0.833262	0.896992	0.772849	0.743653	0.918102	0.902056	0.948002	0.846044	0.944923	0.8518	0.895934	0.765985	0.876588	0.934816
29.03	0.912132	0.817515	0.831263	0.906787	0.81948	0.831254	0.839648	0.893098	0.783321	0.752489	0.926305	0.875158	0.940071	0.872371	0.939036	0.859711	0.907453	0.785072	0.881172	0.907573
29.274	0.9133	0.811999	0.838692	0.917856	0.81425	0.818685	0.857734	0.917182	0.762107	0.744746	0.923713	0.895045	0.935871	0.869005	0.954474	0.857263	0.891679	0.765418	0.867135	0.925932
29.5179	0.915525	0.814564	0.833941	0.919522	0.822041	0.814281	0.843393	0.922239	0.773859	0.752024	0.913398	0.897718	0.940905	0.850443	0.940469	0.85875	0.913344	0.777946	0.869434	0.891935
29.7619	0.921831	0.821689	0.839335	0.909416	0.814825	0.827499	0.869295	0.909813	0.783602	0.753966	0.922215	0.899227	0.955647	0.868028	0.951569	0.864733	0.899565	0.773032	0.87582	0.920304
30.0058	0.91736	0.814745	0.836926	0.916623	0.821938	0.796818	0.834956	0.906241	0.766486	0.751183	0.926874	0.876984	0.953431	0.870412	0.932837	0.861259	0.88763	0.773979	0.883196	0.91271
30.2498	0.915876	0.808843	0.826765	0.906045	0.823025	0.796695	0.864112	0.90222	0.764075	0.752093	0.923005	0.890468	0.948434	0.856744	0.94756	0.862593	0.90086	0.776443	0.881608	0.90541
30.4937	0.928583	0.815613	0.843721	0.915601	0.82247	0.839558	0.840185	0.931238	0.773686	0.744214	0.92035	0.905909	0.961972	0.855343	0.935423	0.856773	0.897173	0.774629	0.878692	0.900453
30.7377	0.919759	0.830617	0.838853	0.91673	0.818275	0.823076	0.85228	0.897606	0.760302	0.753354	0.908417	0.894174	0.944325	0.845257	0.944495	0.856979	0.901952	0.778394	0.875317	0.89732
30.9816	0.915614	0.824108	0.853211	0.917742	0.823981	0.802402	0.857578	0.910548	0.781342	0.762942	0.919242	0.885079	0.945763	0.850739	0.936335	0.871167	0.899722	0.777175	0.865823	0.930555
31.2256	0.92882	0.814653	0.840671	0.919959	0.820921	0.822746	0.868622	0.904841	0.76763	0.748612	0.929544	0.899798	0.944902	0.851959	0.940204	0.859793	0.91372	0.765674	0.883628	0.920831
31.4695	0.916887	0.815143	0.843642	0.924062	0.827897	0.842824	0.879598	0.886372	0.75711	0.7655	0.912951	0.914275	0.951593	0.836854	0.93	0.859614	0.902216	0.774548	0.867612	0.920511
31.7135	0.929769	0.833568	0.839559	0.918873	0.832609	0.845549	0.87871	0.927299	0.768394	0.769363	0.920925	0.894099	0.946367	0.856993	0.941662	0.871946	0.90676	0.77229	0.892125	0.923695
31.9574	0.909201	0.824092	0.836844	0.909325	0.826865	0.854865	0.832762	0.915127	0.781913	0.762475	0.928364	0.886781	0.948904	0.844555	0.940003	0.873211	0.908466	0.77552	0.872024	0.91132
32.2014	0.923699	0.813899	0.836305	0.92338	0.808063	0.847528	0.872232	0.915363	0.756618	0.748982	0.92546	0.902487	0.955967	0.862001	0.946405	0.85898	0.909967	0.794479	0.871921	0.915252
32.4453	0.914867	0.818194	0.845463	0.915639	0.815251	0.8224	0.870036	0.914803	0.778579	0.760702	0.915401	0.884752	0.949544	0.859718	0.946351	0.875251	0.907467	0.776273	0.87418	0.915407
32.6893	0.934061	0.806715	0.838039	0.92965	0.82665	0.845204	0.849262	0.924876	0.776627	0.750705	0.913405	0.899962	0.953727	0.86097	0.950224	0.87042	0.907918	0.789031	0.868961	0.916081
32.9332	0.930765	0.817093	0.839182	0.926625	0.828617	0.820202	0.857355	0.919868	0.763002	0.759721	0.931014	0.887326	0.956527	0.841507	0.948348	0.868923	0.909114	0.775587	0.868949	0.907391
33.1772	0.927462	0.805867	0.832946	0.931612	0.821378	0.810784	0.860319	0.925867	0.764598	0.759669	0.933277	0.916147	0.955291	0.847827	0.948399	0.880024	0.914651	0.778914	0.884538	0.902776
33.4211	0.934505	0.827623	0.832418	0.921939	0.823504	0.820928	0.862262	0.906014	0.761441	0.762123	0.925607	0.892126	0.954175	0.861581	0.950404	0.865294	0.924871	0.787767	0.8847	0.947174
33.6651	0.932846	0.828208	0.843151	0.915843	0.825693	0.8141	0.880918	0.921317	0.756273	0.770507	0.936219	0.905459	0.95446	0.852804	0.9614	0.886489	0.908952	0.780394	0.88204	0.908438
33.909	0.930507	0.817456	0.832454	0.924247	0.823121	0.802903	0.877227	0.898425	0.748867	0.767728	0.920127	0.880677	0.948908	0.849532	0.945861	0.874054	0.91136	0.778275	0.877266	0.912308
34.153	0.933437	0.820865	0.836673	0.929733	0.835613	0.807753	0.851764	0.897848	0.781106	0.778377	0.914838	0.900429	0.975153	0.842041	0.936371	0.862162	0.918031	0.780637	0.888927	0.911984
34.3969	0.937779	0.820019	0.839683	0.921948	0.831172	0.809204	0.847991	0.910105	0.76	0.766151	0.920442	0.887065	0.945186	0.852558	0.95475	0.872561	0.918131	0.784144	0.87852	0.898616
34.6409	0.919183	0.811877	0.838878	0.917353	0.826027	0.813654	0.844703	0.927995	0.771756	0.76714	0.92595	0.890758	0.961765	0.833831	0.950647	0.870765	0.901407	0.785805	0.883389	0.905639
34.8848	0.923962	0.832317	0.83746	0.926384	0.830191	0.817555	0.846325	0.934167	0.784805	0.76965	0.903554	0.905328	0.976198	0.846537	0.938284	0.869744	0.909637	0.769347	0.869133	0.923956
35.1288	0.925427	0.815475	0.848486	0.919235	0.812596	0.815622	0.864321	0.931875	0.751317	0.765926	0.925892	0.895089	0.96635	0.843181	0.952004	0.867426	0.91389	0.790995	0.877245	0.882573
35.3727	0.926147	0.807119	0.847576	0.924268	0.827179	0.805733	0.853748	0.911934	0.783682	0.765364	0.917438	0.916068	0.962229	0.843754	0.950633	0.869615	0.903593	0.783394	0.876074	0.91125
35.6167	0.926846	0.812626	0.850891	0.921508	0.831478	0.819981	0.871954	0.908938	0.766017	0.785223	0.9219	0.898315	0.94676	0.831027	0.950941	0.880344	0.911615	0.775442	0.885495	0.886378
35.8606	0.920504	0.815848	0.843791	0.917096	0.829715	0.811212	0.850032	0.919826	0.757715	0.773351	0.923023	0.889866	0.958045	0.84297	0.949235	0.881272	0.904242	0.773023	0.875347	0.922251
36.1046	0.924509	0.818733	0.835344	0.920592	0.823855	0.827728	0.876944	0.9241	0.763832	0.783329	0.92047	0.889315	0.96645	0.832588	0.962854	0.881707	0.910651	0.780138	0.888245	0.885736
36.3485	0.942479	0.816966	0.835736	0.927005	0.820305	0.806611	0.863278	0.90674	0.759662	0.776528	0.912295	0.9046	0.966182	0.804332	0.960908	0.866339	0.909859	0.777733	0.873126	0.87787
36.5925	0.940184	0.819822	0.851942	0.926244	0.827854	0.837573	0.878648	0.918407	0.742167	0.779804	0.925251	0.879309	0.955224	0.807438	0.958684	0.862806	0.913876	0.767961	0.875979	0.894077
36.8364	0.941124	0.817573	0.840914	0.924327	0.821717	0.83234	0.847197	0.924908	0.766779	0.769633	0.923565	0.899588	0.963806	0.799072	0.943629	0.86539	0.915387	0.779779	0.887204	0.926187
37.0804	0.940157	0.822384	0.849167	0.919933	0.821363	0.816848	0.875058	0.925029	0.767127	0.775352	0.931734	0.893296	0.965939	0.791114	0.959909	0.869446	0.915911	0.770762	0.882824	0.883778
37.3243	0.938563	0.820454	0.840607	0.931001	0.832078	0.791042	0.859964	0.910134	0.747348	0.769977	0.912894	0.901147	0.960359	0.786837	0.951578	0.868717	0.913009	0.786144	0.884745	0.880018
37.5683	0.92702	0.825957	0.843275	0.931474	0.832041	0.792772	0.872081	0.904025	0.752275	0.774942	0.924319	0.90652	0.948247	0.764663	0.969635	0.873313	0.90512	0.788881	0.884878	0.896299
37.8122	0.925728	0.821525	0.85181	0.935148	0.830606	0.783684	0.864697	0.919579	0.747121	0.770727	0.932234	0.901454	0.961512	0.739706	0.952163	0.883292	0.903966	0.778249	0.869659	0.911146
38.0562	0.934944	0.826117	0.84086	0.918792	0.83328	0.806769	0.860747	0.920031	0.753095	0.762649	0.924344	0.892753	0.953138	0.719287	0.949761	0.863048	0.916132	0.790899	0.884636	0.898923
38.3001	0.939313	0.822977	0.84526	0.931992	0.826638	0.809812	0.884866	0.904693	0.745489	0.778704	0.919566	0.89997	0.957001	0.712488	0.959714	0.862126	0.916298	0.779508	0.870829	0.921423
38.5441	0.926374	0.820156	0.847818	0.926848	0.834537	0.813902	0.862635	0.91625	0.752238	0.769376	0.922227	0.920098	0.97014	0.722525	0.955916	0.870756	0.918872	0.784942	0.880738	0.874663
38.788	0.943272	0.829904	0.844419	0.922949	0.826985	0.781537	0.877799	0.904066	0.742675	0.78452	0.937466	0.896277	0.953158	0.706163	0.944936	0.876668	0.907471	0.77385	0.88078	0.897506
39.032	0.94586	0.822425	0.849375	0.93725	0.834473	0.810597	0.865186	0.933937	0.769815	0.778121	0.906306	0.912097	0.966303	0.707104	0.949003	0.878399	0.911359	0.785706	0.872968	0.908449
39.2759	0.926953	0.833532	0.853755	0.9273	0.829692	0.800146	0.856287	0.923851	0.756081	0.767704	0.928102	0.903107	0.960922	0.697624	0.959512	0.879069	0.917466	0.779314	0.868602	0.898517
39.5199	0.934907	0.818111	0.844368	0.937888	0.835611	0.837045	0.870158	0.909429	0.76028	0.767823	0.929906	0.905983	0.96028	0.740332	0.949173	0.870853	0.916831	0.773395	0.879861	0.886876
39.7638	0.925887	0.817984	0.843624	0.936556	0.815555	0.842578	0.882661	0.914265	0.735263	0.773867	0.920555	0.889373	0.970757	0.746696	0.946404	0.872252	0.916175	0.778588	0.881992	0.904
40.0078	0.92364	0.833342	0.839066	0.935485	0.827523	0.80071	0.875001	0.921297	0.754001	0.770925	0.93609	0.901104	0.955454	0.80454	0.966919	0.873235	0.912906	0.790591	0.875846	0.893587
40.2517	0.925181	0.826104	0.850781	0.935264	0.825309	0.826645	0.871291	0.915281	0.740247	0.772667	0.909499	0.909403	0.962417	0.814232	0.967924	0.871075	0.914587	0.792641	0.889391	0.890441
40.4957	0.954852	0.824938	0.843491	0.945196	0.829724	0.830899	0.860479	0.91306	0.737803	0.765971	0.93371	0.910748	0.974894	0.797044	0.966273	0.880609	0.912166	0.777507	0.873531	0.894142
40.7396	0.925309	0.819956	0.845557	0.941212	0.828936	0.820643	0.863324	0.929323	0.745729	0.776961	0.916097	0.916767	0.969209	0.786981	0.966677	0.876995	0.915567	0.781307	0.880524	0.911033
40.9836	0.938089	0.832094	0.844235	0.93997	0.82433	0.849917	0.85574	0.928203	0.736911	0.773453	0.921882	0.893073	0.95126	0.79717	0.962187	0.878241	0.919784	0.780658	0.884093	0.901039
41.2275	0.927402	0.826272	0.844976	0.944839	0.829959	0.831697	0.886525	0.92128	0.72941	0.759739	0.918201	0.913376	0.965221	0.817724	0.95262	0.888454	0.911341	0.775016	0.895666	0.872525
41.4715	0.931771	0.823779	0.841623	0.943943	0.842319	0.866656	0.854598	0.918463	0.750953	0.777637	0.933013	0.914978	0.968817	0.814307	0.950344	0.874998	0.915355	0.774382	0.879023	0.901534
41.7154	0.933761	0.821595	0.836531	0.940218	0.828518	0.85047	0.871953	0.921156	0.727591	0.781599	0.923542	0.909989	0.969978	0.800689	0.967688	0.872894	0.925088	0.771421	0.882892	0.883336
41.9594	0.928985	0.826524	0.833105	0.935054	0.823699	0.835813	0.867599	0.917832	0.724129	0.77964	0.927841	0.921592	0.957496	0.797001	0.964729	0.879396	0.931228	0.775536	0.872389	0.880614
42.2033	0.93779	0.826633	0.851685	0.947998	0.826329	0.84741	0.868593	0.914109	0.726215	0.776882	0.922616	0.903948	0.950304	0.770056	0.96293	0.874623	0.915818	0.797877	0.883472	0.878764
42.4473	0.925508	0.82221	0.837884	0.946601	0.827113	0.82391	0.837187	0.901604	0.746865	0.781554	0.920589	0.900029	0.976921	0.761556	0.970949	0.878581	0.924996	0.77313	0.881238	0.879819
42.6912	0.938877	0.826756	0.863093	0.949374	0.82735	0.812545	0.868958	0.914663	0.727984	0.782882	0.92792	0.902166	0.967984	0.763403	0.961006	0.883528	0.920868	0.783565	0.89263	0.916077
42.9352	0.943135	0.834638	0.835779	0.934479	0.832244	0.855121	0.874145	0.927886	0.744938	0.77266	0.90817	0.888109	0.979478	0.75124	0.972807	0.874428	0.921234	0.771904	0.86851	0.87949
43.1791	0.929179	0.842075	0.844591	0.94544	0.831458	0.834332	0.870524	0.912253	0.755308	0.780708	0.9081	0.895706	0.96472	0.746485	0.956731	0.872239	0.921575	0.7865	0.878621	0.890276
43.4231	0.931839	0.830782	0.849562	0.959806	0.840061	0.836524	0.863305	0.918625	0.757277	0.778159	0.922689	0.914423	0.961745	0.736766	0.96322	0.88139	0.93094	0.779868	0.883306	0.881696
43.667	0.932954	0.8178	0.852539	0.941049	0.821721	0.856001	0.864881	0.923167	0.759982	0.776688	0.916353	0.918839	0.968265	0.68289	0.963454	0.882378	0.926758	0.782254	0.889135	0.898705
43.911	0.938396	0.837251	0.849564	0.948336	0.829419	0.821885	0.86744	0.920561	0.735984	0.772702	0.910359	0.913688	0.969205	0.682103	0.961909	0.874096	0.907737	0.780492	0.888609	0.891689
44.1549	0.918487	0.831518	0.839246	0.954413	0.833763	0.822495	0.850217	0.924514	0.753595	0.773209	0.92186	0.899913	0.972753	0.672169	0.977681	0.89401	0.9166	0.784444	0.881415	0.858072
44.3989	0.920519	0.845087	0.844686	0.95583	0.825292	0.818432	0.874577	0.919597	0.737307	0.790145	0.933694	0.896467	0.963267	0.672567	0.965751	0.880862	0.924181	0.797372	0.878181	0.88347
44.6428	0.937134	0.82961	0.85101	0.943148	0.836219	0.839377	0.86601	0.918014	0.747804	0.800807	0.916624	0.901116	0.976911	0.652063	0.960954	0.880718	0.92197	0.786015	0.890659	0.875077
44.8868	0.942739	0.827231	0.848202	0.941894	0.824376	0.826572	0.878773	0.92434	0.747834	0.78567	0.935663	0.917354	0.987701	0.650734	0.983641	0.87534	0.912858	0.791867	0.86979	0.898875
45.1307	0.927238	0.830047	0.845173	0.946722	0.830934	0.819394	0.849012	0.923895	0.759921	0.789906	0.927569	0.903851	0.976208	0.661542	0.966289	0.876376	0.922039	0.794427	0.878017	0.866786
45.3747	0.929892	0.834868	0.840742	0.958086	0.826521	0.837905	0.857245	0.927076	0.757644	0.794747	0.91029	0.899204	0.984305	0.642252	0.969947	0.879615	0.924797	0.802797	0.872534	0.870417
45.6186	0.933874	0.828363	0.842301	0.952895	0.838469	0.835588	0.864269	0.90655	0.754858	0.785441	0.911748	0.896519	0.97176	0.634749	0.96726	0.88752	0.921451	0.796391	0.882989	0.884479
45.8626	0.92374	0.826064	0.836604	0.949113	0.83799	0.870809	0.871788	0.918274	0.776115	0.783288	0.915949	0.901437	0.979356	0.647273	0.980368	0.883181	0.926544	0.801577	0.885707	0.859855
46.1065	0.924702	0.839532	0.851427	0.956244	0.840522	0.856969	0.866607	0.903403	0.756507	0.795422	0.91502	0.895548	0.975209	0.643984	0.963087	0.884109	0.91924	0.796924	0.879626	0.859685
46.3505	0.931425	0.839042	0.841439	0.950302	0.825696	0.85762	0.877422	0.919784	0.767456	0.792899	0.930065	0.884627	0.997654	0.633969	0.962322	0.873245	0.905963	0.789915	0.866713	0.880582
46.5944	0.913664	0.831812	0.847731	0.945001	0.831269	0.863281	0.890059	0.936764	0.764249	0.791698	0.918375	0.887927	0.98149	0.641823	0.957269	0.881436	0.911986	0.797086	0.879231	0.898965
46.8384	0.922128	0.830745	0.840926	0.963793	0.830675	0.875364	0.847715	0.915236	0.753069	0.788707	0.92399	0.885559	0.966218	0.635585	0.979774	0.884353	0.920584	0.79964	0.88296	0.868183
47.0823	0.933317	0.818584	0.855145	0.946862	0.832928	0.872349	0.871427	0.94397	0.765083	0.791201	0.908355	0.90215	0.982522	0.648735	0.963919	0.883655	0.917037	0.793066	0.881612	0.90482
47.3263	0.931812	0.828613	0.835511	0.953239	0.829591	0.849349	0.906066	0.92204	0.777524	0.788108	0.924754	0.893634	0.959246	0.635434	0.975397	0.885427	0.907259	0.7884	0.88062	0.867537
47.5702	0.928086	0.837837	0.848158	0.942082	0.828298	0.846602	0.879297	0.93443	0.767104	0.782189	0.921501	0.912646	0.994629	0.641205	0.96953	0.875924	0.919546	0.810542	0.882764	0.908001
47.8142	0.938992	0.830057	0.859886	0.941112	0.828573	0.843118	0.884562	0.919801	0.79491	0.803148	0.896984	0.881452	0.973933	0.633001	0.969198	0.887538	0.924448	0.789012	0.881284	0.881356
48.0581	0.944982	0.844678	0.845681	0.955436	0.839356	0.842179	0.892829	0.913293	0.76837	0.801835	0.912831	0.902967	0.991543	0.631244	0.973697	0.869592	0.929181	0.793001	0.876511	0.872015
48.3021	0.924551	0.828324	0.853153	0.942637	0.830852	0.87085	0.879381	0.923966	0.76839	0.797424	0.923668	0.887203	0.981595	0.635802	0.988064	0.87766	0.919933	0.792777	0.878529	0.877061
48.546	0.944049	0.821588	0.84733	0.946777	0.833027	0.860678	0.866885	0.914059	0.772569	0.791501	0.909997	0.90028	0.969392	0.630335	0.977794	0.88455	0.919077	0.801075	0.8773	0.874422
48.79	0.937684	0.839056	0.846813	0.948077	0.826322	0.858006	0.862108	0.931771	0.775756	0.79703	0.902163	0.897157	1.00578	0.640604	0.976447	0.867218	0.906886	0.775222	0.876041	0.88551
49.0339	0.925998	0.835292	0.858036	0.942441	0.829255	0.848889	0.873559	0.924133	0.763407	0.793553	0.933803	0.910232	0.974758	0.633474	0.968704	0.883184	0.915543	0.784392	0.870304	0.877356
49.2779	0.929704	0.831253	0.861895	0.953533	0.83188	0.824694	0.886902	0.934882	0.789818	0.78066	0.903699	0.893478	0.976839	0.621705	0.972006	0.866395	0.921879	0.788533	0.880272	0.898916
49.5218	0.921062	0.822237	0.847223	0.96008	0.831275	0.861758	0.871315	0.904955	0.759895	0.793825	0.910286	0.894528	0.982771	0.644519	0.978674	0.866467	0.918645	0.783283	0.873318	0.896106
49.7658	0.944213	0.828764	0.853957	0.94384	0.824394	0.864475	0.904117	0.920256	0.772875	0.804222	0.920975	0.892647	0.979672	0.629078	0.982033	0.873223	0.917044	0.795089	0.875753	0.855753
50.0097	0.942425	0.832752	0.840955	0.958011	0.833506	0.850689	0.913553	0.938767	0.775959	0.800911	0.935793	0.910752	0.986024	0.637885	0.956084	0.886957	0.917949	0.777586	0.878967	0.891204
50.2537	0.934069	0.822357	0.846556	0.941537	0.82582	0.831831	0.894255	0.931886	0.773361	0.8024	0.917217	0.910282	0.982985	0.628813	0.975064	0.889679	0.921841	0.779897	0.879359	0.884753
50.4976	0.949407	0.822514	0.859161	0.940066	0.822347	0.859015	0.8984	0.923359	0.776636	0.789324	0.917611	0.890064	0.985402	0.636431	0.971097	0.88029	0.921397	0.783896	0.871404	0.869154
50.7416	0.938134	0.825065	0.845391	0.938342	0.830172	0.83943	0.888961	0.937702	0.771934	0.783687	0.913866	0.893462	0.989302	0.626804	0.952926	0.878127	0.925507	0.784653	0.879284	0.87167
50.9855	0.933201	0.811124	0.856911	0.943073	0.831632	0.884494	0.87939	0.944041	0.787048	0.793722	0.916954	0.901302	0.994231	0.634538	0.967896	0.867108	0.919507	0.784769	0.870564	0.873394
51.2295	0.9246	0.833618	0.841806	0.947572	0.825038	0.857507	0.892269	0.929743	0.775424	0.791777	0.92772	0.90949	0.999139	0.636635	0.969141	0.887455	0.922053	0.803973	0.877854	0.881838
51.4734	0.938749	0.831306	0.848719	0.945989	0.827804	0.878066	0.894402	0.919465	0.766343	0.790912	0.928325	0.903615	0.979046	0.652328	0.97535	0.875811	0.937107	0.785029	0.880001	0.881038
51.7174	0.946915	0.84087	0.850305	0.945585	0.832891	0.846928	0.891124	0.938128	0.787167	0.794553	0.921816	0.900227	0.984299	0.641163	0.968332	0.879734	0.926127	0.787224	0.878077	0.875803
51.9613	0.922727	0.825531	0.849939	0.94036	0.829284	0.858586	0.886007	0.94525	0.780775	0.79378	0.939455	0.911481	0.975023	0.633497	0.987805	0.875185	0.927897	0.782468	0.876486	0.852643
52.2053	0.954421	0.838844	0.848506	0.93921	0.829462	0.840954	0.878389	0.929668	0.769274	0.781133	0.931655	0.907825	1.00326	0.649014	0.973537	0.879009	0.923432	0.784542	0.877244	0.869184
52.4492	0.941405	0.826105	0.845831	0.951089	0.831957	0.866803	0.870445	0.932296	0.775972	0.782523	0.929957	0.910873	0.98667	0.64885	0.975014	0.876955	0.922694	0.786618	0.872534	0.864166
52.6932	0.929827	0.817273	0.851936	0.947522	0.826492	0.857063	0.88558	0.912003	0.781242	0.79426	0.917519	0.906405	1.01671	0.66252	0.9786	0.868124	0.916863	0.798588	0.877355	0.877018
52.9371	0.944471	0.823506	0.839097	0.953592	0.822586	0.860617	0.901972	0.933424	0.792218	0.793776	0.921896	0.893118	0.984005	0.655565	0.980446	0.878563	0.93231	0.789886	0.886229	0.872317
53.1811	0.944268	0.831003	0.849101	0.940754	0.837287	0.857409	0.905196	0.940702	0.760404	0.791987	0.922631	0.914432	1.01474	0.653118	0.984995	0.879549	0.929749	0.78646	0.874185	0.849711
53.425	0.932627	0.831068	0.855384	0.949139	0.829509	0.856587	0.891044	0.932801	0.783615	0.791321	0.926054	0.907447	0.981061	0.679849	0.992896	0.880456	0.922146	0.797197	0.874519	0.870388
53.669	0.94143	0.824733	0.854962	0.946197	0.8281	0.875626	0.907366	0.941449	0.778793	0.786057	0.918812	0.912569	1.00734	0.689666	0.980975	0.87753	0.934818	0.796325	0.880797	0.862485
53.9129	0.951461	0.829841	0.852425	0.95463	0.822662	0.843074	0.910471	0.908886	0.779695	0.781582	0.924673	0.912949	0.990054	0.676794	0.974231	0.891368	0.92457	0.786378	0.874581	0.871122
54.1569	0.933175	0.820183	0.847709	0.954347	0.832032	0.874371	0.907019	0.905333	0.7726	0.803823	0.921576	0.917212	0.977569	0.704686	0.984733	0.885893	0.922707	0.786057	0.875986	0.855386
54.4008	0.933214	0.829406	0.857635	0.949806	0.828428	0.855993	0.911207	0.919964	0.777412	0.777777	0.922297	0.912962	0.991465	0.70231	0.970083	0.886465	0.935768	0.797414	0.872938	0.868652
54.6448	0.928763	0.828255	0.858331	0.938341	0.827815	0.855822	0.889157	0.925787	0.782301	0.781892	0.928162	0.917047	0.98467	0.733809	0.97463	0.872963	0.936637	0.797744	0.880098	0.866378
54.8887	0.946982	0.825779	0.859584	0.940951	0.831409	0.848504	0.889238	0.928232	0.793748	0.78139	0.934679	0.908966	0.993684	0.742934	0.977158	0.889875	0.918607	0.795801	0.885261	0.890166
55.1327	0.942225	0.82642	0.846014	0.945701	0.83469	0.850792	0.891796	0.929255	0.789448	0.791308	0.931074	0.910852	0.978988	0.767421	0.982104	0.877868	0.936724	0.799519	0.887176	0.889032
55.3766	0.952445	0.83744	0.857659	0.956231	0.818717	0.860006	0.880606	0.926796	0.780604	0.78565	0.925444	0.91008	1.00051	0.7741	0.97048	0.879422	0.935865	0.794257	0.890828	0.884368
55.6206	0.946564	0.824442	0.85705	0.949634	0.835322	0.883297	0.879135	0.93516	0.792191	0.789346	0.932698	0.93171	0.988158	0.768881	0.982814	0.885554	0.925969	0.805956	0.876444	0.886612
55.8645	0.94713	0.82532	0.860703	0.942735	0.832173	0.844293	0.883878	0.899007	0.782652	0.778479	0.923634	0.918089	0.988733	0.779021	0.972178	0.875541	0.941116	0.793186	0.883161	0.877684
56.1085	0.941835	0.824158	0.857049	0.946741	0.837172	0.8478	0.881591	0.915251	0.80076	0.7844	0.922455	0.919601	0.983621	0.789882	0.995403	0.889119	0.926768	0.80613	0.876303	0.871074
56.3524	0.933888	0.818855	0.85371	0.940236	0.832889	0.840958	0.878216	0.901538	0.794779	0.769163	0.940614	0.917499	0.972197	0.777941	0.981727	0.881843	0.934239	0.788868	0.865762	0.887855
56.5964	0.937247	0.820854	0.847987	0.947135	0.834275	0.862658	0.867417	0.919514	0.795736	0.779147	0.916218	0.898747	0.985231	0.795351	0.977438	0.883373	0.932563	0.811028	0.881522	0.877435
56.8403	0.940687	0.829787	0.865773	0.949244	0.828741	0.856935	0.876966	0.928774	0.791881	0.764027	0.91728	0.907241	0.971338	0.798718	0.993355	0.877636	0.935044	0.817956	0.890593	0.881289
57.0843	0.943444	0.819644	0.848197	0.940267	0.84026	0.866715	0.881458	0.911845	0.787581	0.778251	0.92131	0.915149	0.99538	0.808797	0.974457	0.874752	0.929587	0.80546	0.881238	0.879524
57.3282	0.939529	0.831405	0.862874	0.946212	0.829049	0.880854	0.883442	0.925973	0.789762	0.788639	0.925898	0.908647	0.998209	0.805592	0.971242	0.870296	0.932083	0.806505	0.878354	0.874021
57.5722	0.948028	0.819589	0.853403	0.951544	0.828891	0.845088	0.883934	0.909523	0.781776	0.772804	0.921293	0.918649	0.992786	0.798757	0.990179	0.879591	0.928681	0.803624	0.871157	0.863199
57.8161	0.959763	0.828307	0.849513	0.937215	0.819411	0.868527	0.871549	0.931359	0.798075	0.777306	0.920948	0.915725	0.978534	0.791667	0.993644	0.876008	0.92587	0.808046	0.883236	0.895773
58.0601	0.93633	0.83836	0.854638	0.955777	0.83431	0.850312	0.892735	0.914206	0.783928	0.755419	0.910739	0.918038	0.986841	0.790489	0.996104	0.860944	0.928699	0.812546	0.887242	0.888133
58.304	0.932962	0.829331	0.853866	0.947844	0.829183	0.876617	0.903181	0.916917	0.802631	0.77129	0.913116	0.91554	0.985224	0.806717	0.991241	0.882836	0.933243	0.813249	0.882369	0.874903
58.548	0.937968	0.82698	0.856435	0.952568	0.823252	0.851092	0.88368	0.915011	0.796051	0.769241	0.911795	0.921828	0.987552	0.78143	0.983775	0.874521	0.934581	0.807806	0.878246	0.880132
58.7919	0.9414	0.831497	0.866453	0.95515	0.830597	0.882065	0.882683	0.921065	0.793908	0.78188	0.903443	0.898651	0.997819	0.782566	0.972516	0.880663	0.931387	0.807537	0.881232	0.891883
59.0359	0.947888	0.829556	0.852332	0.950093	0.842747	0.858932	0.881472	0.92516	0.799701	0.767103	0.914801	0.900673	0.981374	0.767279	0.985926	0.883668	0.936222	0.826103	0.877093	0.894877
59.2798	0.935012	0.826691	0.862447	0.949287	0.834776	0.85917	0.895349	0.913257	0.786197	0.771864	0.926309	0.902537	0.988885	0.784585	0.982764	0.868604	0.924106	0.789448	0.877404	0.882924
59.5238	0.941021	0.829255	0.852133	0.956284	0.823387	0.85862	0.890087	0.926065	0.788407	0.773052	0.918434	0.902899	0.995953	0.787725	0.97761	0.871276	0.940422	0.804498	0.871739	0.89997
59.7677	0.942675	0.824471	0.863982	0.96137	0.829983	0.847023	0.888851	0.922564	0.789039	0.780395	0.896809	0.906641	0.988682	0.785451	1.0024	0.880156	0.923041	0.818372	0.870673	0.877966
60.0117	0.941651	0.8173	0.864886	0.951889	0.827006	0.860281	0.90337	0.910462	0.818555	0.764101	0.920655	0.901726	0.97981	0.763352	0.986171	0.882716	0.94077	0.81545	0.879722	0.900938
60.2556	0.951244	0.820972	0.859322	0.948353	0.827485	0.844192	0.875288	0.879926	0.80175	0.759853	0.92577	0.930042	0.991239	0.772748	0.991356	0.885683	0.932732	0.812746	0.86966	0.887943

## Sheet: Fig. 4d
Figure 4d
Half linker	Wildtype	Long linker
39.0939	35.9836	13.3372
35.3765	32.0297	11.4957
25.0465	23.8871	9.80852
31.4785	21.3445	8.15917
50.1103	21.1509	5.76008
42.7937	21.7767	7.22404
44.5265	25.292	10.9557
35.5099	24.599	5.28298
88.3668	11.5389	9.80947
58.7051	11.5591	4.57158
78.136	27.0811	7.09994
61.1159	30.6641	5.25485
18.2147	13.1548	7.65733
17.4795	9.94138	11.563
102.437	49.7373	8.04765
145.994	38.3522	6.12086
51.0135	17.1804	6.44816
63.6018	15.7529	9.05917
83.1184	28.2469	11.4493
67.3043	19.1421	8.04335
47.4389	10.5119	5.8855
46.1694	26.8643	6.40198
34.6264	19.0621	5.4938
45.4848	19.8203	9.64046
67.3746	29.1596	10.7808
104.828	19.9872	20.7798
90.6464	16.6884	4.90964
70.5804	14.4521	7.10869
72.3546	17.4895	7.17409
115.815	16.3062	7.64414

## Sheet: Fig. 4f
Figure 4f
FRAP curves
Time [s]	Wildtype																									Half linker
0	1	1	1	1	1	1	1	1	1	1	1	1	1	1	1	1	1	1	1	1	1	1	1	1	1	1	1	1	1	1	1	1	1	1	1	1	1	1	1	1	1	1	1	1	1	1	1	1	1
0.2439	1.00643	1.03068	0.990311	0.967125	1.03123	0.992798	0.99053	1.01905	1.05744	0.987796	1.01714	1.0728	1.07095	1.02617	0.985581	0.998298	1.00332	1.00262	0.948106	1.03353	1.00915	0.948195	1.02811	0.983394	0.978189	0.972423	0.98906	1.02974	0.981909	1.03178	1.06481	1.0281	0.998765	1.00507	0.980087	0.9753	1.0345	0.968041	1.05349	1.1188	0.964739	1.01675	0.997362	1.00482	1.01605	1.03137	1.03022	0.973151	0.941081
0.4879	1.0803	1.06301	1.03374	0.967879	1.02307	0.934165	0.986465	1.0225	1.05578	1.02323	1.01693	1.02448	1.06382	1.00509	1.01018	1.01727	0.961191	0.986679	0.969863	1.0375	0.986028	1.00655	1.02812	0.988484	0.923196	0.966219	1.02682	1.01981	1.03455	1.04622	1.00491	0.9781	1.04721	1.0017	0.951842	0.988034	1.01534	0.968588	1.04924	1.05124	0.962375	1.02682	0.970972	1.06952	0.998571	1.02385	1.01961	0.971889	0.951256
0.731833	0	0	0	0	0	0	0	0	0	0	0	0	0	0	0	0	0	0	0	0	0	0	0	0	0	0	0	0	0	0	0	0	0	0	0	0	0	0	0	0	0	0	0	0	0	0	0	0	0
0.975783	0.017807	0.057536	0.036814	0.107909	0.031538	0.030601	0.015079	0.05008	0.126053	0.034009	0.031702	0.026431	0.060775	0.110234	0.099136	0.001548	0.028719	0.048797	0.019756	0.018004	0.037305	0.051183	0.027951	0.010483		0.030102	0.019649	0.056491	0.040034	0.086854	0.037935	0.057795	0.030273	0.037425	0.02454	0.022031	0.073932	0.018477	0.009092	0.066626	0.048618	0.005607	0.046751	0.052204	0.054221	0.034194	0.049139	0.054498	0.016718
1.21973	0.042352	0.08769	0.068751	0.073948	0.088022	0.047932	0.057832	0.101112	0.084522	0.089915	0.043272	0.051343	0.072579	0.110722	0.120737	0.072265	0.041311	0.052599	0.071684	0.069161	0.055572	0.079582	0.063489	0.046213		0.042746	0.034473	0.087511	0.0555	0.042657	0.063728	0.08625	0.061684	0.093804	0.028191	0.064073	0.103356	0.050665	0.056495	0.140411	0.058945	0.021401	0.059231	0.083078	0.087034	0.054916	0.076661	0.082404	0.0505
1.46368	0.072314	0.130204	0.028263	0.105085	0.09784	0.0622	0.046426	0.095465	0.120187	0.117082	0.090566	0.084559	0.07489	0.15679	0.159666	0.097735	0.087738	0.070944	0.087407	0.085693	0.067175	0.068077	0.109411	0.047579		0.103881	0.093053	0.10357	0.079613	0.125026	0.125426	0.125666	0.062424	0.123669	0.010731	0.060415	0.099468	0.062893	0.051238	0.145083	0.085194	0.057278	0.114896	0.10442	0.141145	0.085693	0.113405	0.081288	0.094111
1.70763	0.097173	0.100069	0.100765	0.129097	0.090714	0.070628	0.109231	0.122839	0.166346	0.109231	0.123489	0.113577	0.12966	0.180183	0.170684	0.058217	0.109411	0.12066	0.069694	0.097717	0.095409	0.12169	0.096806	0.054231		0.122429	0.098334	0.139593	0.095878	0.07118	0.092692	0.148859	0.094418	0.139925	-0.00398	0.077442	0.10295	0.087535	0.093736	0.203191	0.114736	0.062109	0.127292	0.136056	0.146473	0.08432	0.113534	0.103039	0.130954
1.95158	0.084821	0.115372	0.120167	0.172209	0.138358	0.093756	0.110825	0.10756	0.241345	0.150887	0.171506	0.118209	0.1524	0.195495	0.23489	0.104061	0.071981	0.072866	0.086509	0.107834	0.091041	0.174184	0.096215	0.104819		0.140662	0.114967	0.117213	0.093702	0.148983	0.104434	0.197135	0.100643	0.177825	0.035195	0.087676	0.120893	0.120636	0.103553	0.236504	0.106154	0.123771	0.143897	0.134752	0.177813	0.082783	0.127341	0.134441	0.181864
2.19553	0.123649	0.155393	0.133178	0.156542	0.100995	0.100821	0.148155	0.205522	0.265863	0.160685	0.14387	0.150142	0.162552	0.200322	0.247097	0.122339	0.121753	0.118769	0.10347	0.147235	0.124572	0.14419	0.124153	0.102042		0.13207	0.150315	0.143916	0.088655	0.156241	0.135486	0.186194	0.110325	0.159628	0.028269	0.102734	0.125674	0.120546	0.119839	0.272279	0.104007	0.1234	0.166357	0.190775	0.177469	0.104897	0.119413	0.130172	0.169171
2.43948	0.128048	0.1613	0.126027	0.159571	0.126498	0.130597	0.144973	0.165924	0.316331	0.172651	0.209662	0.161486	0.191004	0.290304	0.215723	0.102344	0.131353	0.10994	0.098293	0.113325	0.121509	0.163425	0.15371	0.067051		0.147779	0.104939	0.173287	0.140999	0.159562	0.168423	0.287086	0.152158	0.17473	0.133245	0.116803	0.128885	0.096222	0.112845	0.307488	0.135598	0.131591	0.159823	0.16629	0.180384	0.125491	0.132843	0.158856	0.187218
2.68343	0.146803	0.181144	0.144777	0.164708	0.155039	0.139187	0.126709	0.195152	0.318714	0.226391	0.248361	0.155489	0.191805	0.305745	0.284237	0.127731	0.12966	0.125006	0.144033	0.160429	0.15422	0.178307	0.160771	0.101527		0.131661	0.147349	0.179262	0.151202	0.211041	0.149083	0.253138	0.15029	0.164941	0.115671	0.113534	0.137523	0.093741	0.088075	0.312968	0.116573	0.145339	0.194489	0.180873	0.220967	0.136194	0.14922	0.154472	0.201385
2.92738	0.184636	0.155986	0.172628	0.185143	0.166577	0.147419	0.173511	0.215162	0.348389	0.222355	0.20271	0.198152	0.223412	0.319053	0.284129	0.12305	0.161061	0.144466	0.166749	0.165085	0.157993	0.157906	0.16444	0.100035		0.178002	0.178427	0.166959	0.142153	0.146607	0.195118	0.307524	0.159553	0.225612	0.076988	0.117095	0.157221	0.138158	0.093395	0.330842	0.148733	0.168763	0.181055	0.190063	0.213358	0.121682	0.152163	0.13619	0.263473
3.17133	0.206502	0.187378	0.174615	0.185921	0.170718	0.142549	0.17961	0.227796	0.316012	0.266917	0.261809	0.180334	0.254285	0.336004	0.269616	0.168978	0.133925	0.167428	0.156222	0.161926	0.132754	0.211136	0.179567	0.120392		0.171364	0.177567	0.172013	0.152439	0.183425	0.211113	0.258046	0.162716	0.178277	0.119045	0.144993	0.120624	0.152312	0.112296	0.313402	0.143298	0.172076	0.208143	0.192871	0.240198	0.142071	0.165139	0.163638	0.211526
3.41528	0.212239	0.195736	0.171273	0.206312	0.184716	0.162733	0.156386	0.244636	0.383067	0.214565	0.327813	0.196471	0.227326	0.340475	0.289439	0.190664	0.16982	0.175298	0.16582	0.157876	0.148448	0.219455	0.194672	0.106716		0.169365	0.157414	0.173541	0.151348	0.190826	0.191772	0.264451	0.143362	0.222468	0.112607	0.150058	0.169618	0.156263	0.135317	0.355298	0.162852	0.179619	0.1919	0.203158	0.238012	0.137107	0.171501	0.173993	0.285114
3.65923	0.19483	0.182445	0.152947	0.218509	0.20818	0.166294	0.164318	0.260773	0.414433	0.255216	0.307399	0.198853	0.229707	0.368171	0.330526	0.163979	0.175448	0.141585	0.166133	0.185315	0.193038	0.228483	0.212938	0.124252		0.179769	0.164743	0.159517	0.197696	0.19984	0.20775	0.321807	0.142866	0.204052	0.131784	0.121454	0.198361	0.120472	0.176293	0.394725	0.166197	0.194973	0.247383	0.186467	0.266095	0.147008	0.183226	0.154518	0.282153
3.90318	0.199084	0.167571	0.21073	0.235181	0.200428	0.176331	0.221008	0.275208	0.38992	0.259807	0.347457	0.205925	0.266733	0.391994	0.351386	0.17319	0.154927	0.173154	0.172907	0.169203	0.200144	0.270563	0.240164	0.121178		0.201949	0.168233	0.185229	0.17714	0.182937	0.21893	0.309057	0.184967	0.162841	0.130206	0.113893	0.153096	0.170907	0.16211	0.426401	0.181798	0.208582	0.216292	0.194391	0.25733	0.1529	0.162466	0.182463	0.272705
4.14713	0.221578	0.21547	0.215825	0.238217	0.207751	0.186932	0.222382	0.266823	0.347344	0.279302	0.292676	0.209011	0.216704	0.381151	0.368184	0.146666	0.129996	0.179243	0.221195	0.180726	0.179622	0.277753	0.233978	0.143511		0.18604	0.152661	0.184316	0.223007	0.207777	0.234799	0.36567	0.183219	0.231837	0.120853	0.14186	0.179397	0.168802	0.186738	0.408941	0.16107	0.198608	0.225206	0.183375	0.254718	0.162436	0.192709	0.18437	0.230878
4.39108	0.259722	0.225024	0.227098	0.266698	0.2096	0.166269	0.242839	0.267865	0.360274	0.316062	0.340398	0.280962	0.241576	0.409509	0.379438	0.158465	0.175997	0.182091	0.17939	0.218524	0.181871	0.257093	0.228744	0.130293		0.180109	0.181472	0.205222	0.196691	0.229771	0.30899	0.375004	0.181315	0.234333	0.148173	0.174361	0.227723	0.158885	0.183872	0.470962	0.203874	0.183321	0.231574	0.216554	0.298867	0.171845	0.177907	0.191721	0.273715
4.63503	0.217969	0.181614	0.220102	0.257726	0.2303	0.192212	0.221318	0.300826	0.485697	0.276969	0.331553	0.296637	0.282238	0.361302	0.385853	0.160044	0.175586	0.158453	0.178	0.190014	0.189124	0.303552	0.256892	0.167297		0.209161	0.172889	0.205619	0.224506	0.259269	0.200796	0.397978	0.164596	0.186683	0.174235	0.153131	0.157764	0.149415	0.146864	0.40712	0.169084	0.218171	0.212505	0.22102	0.243661	0.168462	0.198863	0.184615	0.355378
4.87898	0.251216	0.20107	0.222514	0.270675	0.218792	0.197745	0.261447	0.318159	0.419926	0.362181	0.316713	0.267785	0.260965	0.474672	0.403696	0.186837	0.206967	0.190087	0.224807	0.173153	0.175583	0.275512	0.24572	0.168308		0.206001	0.221582	0.200212	0.194518	0.2099	0.228046	0.353285	0.191774	0.188758	0.11807	0.180205	0.212749	0.179324	0.179909	0.490478	0.171936	0.213586	0.223887	0.239662	0.260537	0.186248	0.193521	0.20663	0.327545
5.12293	0.235972	0.236306	0.252084	0.246056	0.200286	0.165915	0.229789	0.317676	0.442607	0.311792	0.364505	0.294739	0.26527	0.398902	0.428382	0.166311	0.182438	0.174285	0.265345	0.220943	0.178767	0.273272	0.22653	0.176792		0.204866	0.182927	0.193924	0.200191	0.210665	0.276401	0.382184	0.15892	0.203196	0.132804	0.178974	0.196098	0.171355	0.19125	0.524708	0.203846	0.226312	0.259851	0.23395	0.278241	0.170927	0.223222	0.20112	0.311501
5.36688	0.221917	0.225911	0.245176	0.274907	0.203924	0.185407	0.244183	0.307359	0.430025	0.330569	0.335511	0.316593	0.289008	0.44552	0.435509	0.204317	0.16459	0.229564	0.265143	0.20792	0.20494	0.292246	0.252772	0.168282		0.215467	0.197096	0.21286	0.235415	0.213364	0.212456	0.406611	0.176778	0.223	0.111531	0.164803	0.219553	0.199286	0.196859	0.524302	0.165816	0.233251	0.224553	0.198373	0.310004	0.157982	0.214556	0.193839	0.390232
5.61083	0.264519	0.20361	0.286895	0.275696	0.243963	0.204845	0.255915	0.331404	0.461956	0.345113	0.322911	0.299791	0.305166	0.453764	0.404064	0.201444	0.22168	0.205431	0.272315	0.219929	0.162512	0.290141	0.265206	0.174187		0.245115	0.225357	0.207222	0.190454	0.218541	0.255024	0.392414	0.238032	0.229316	0.226852	0.162976	0.211846	0.175187	0.224224	0.520166	0.184386	0.257997	0.260956	0.232415	0.289674	0.182477	0.204284	0.231033	0.370628
5.85478	0.255189	0.236182	0.273745	0.291222	0.216328	0.224501	0.28347	0.333971	0.490023	0.338034	0.343265	0.322399	0.269961	0.48055	0.431983	0.184487	0.207576	0.20272	0.264185	0.216939	0.210141	0.248703	0.308137	0.183432		0.220711	0.201057	0.233769	0.211055	0.264793	0.294322	0.405944	0.13307	0.224611	0.162769	0.162402	0.207508	0.187476	0.200502	0.499324	0.185719	0.239384	0.260762	0.252892	0.278745	0.187464	0.205014	0.218181	0.341118
6.09873	0.299652	0.22258	0.280069	0.316708	0.22313	0.211862	0.269628	0.321173	0.513958	0.383996	0.409432	0.340234	0.294005	0.447483	0.469157	0.211718	0.224019	0.200796	0.243072	0.238351	0.182452	0.321133	0.270058	0.18701		0.235314	0.203271	0.235283	0.220119	0.284259	0.300676	0.400829	0.202114	0.216155	0.224929	0.17649	0.234353	0.158202	0.247274	0.53097	0.211627	0.274227	0.252895	0.257075	0.324577	0.147226	0.20444	0.225591	0.395385
6.34268	0.279495	0.259312	0.27313	0.283527	0.241015	0.219784	0.292858	0.341574	0.512389	0.354809	0.41199	0.286437	0.31498	0.473685	0.432368	0.186402	0.205465	0.191289	0.230451	0.217021	0.194389	0.324023	0.294516	0.165347		0.220564	0.244219	0.228022	0.22212	0.268192	0.216566	0.406481	0.212147	0.193791	0.160146	0.152574	0.218627	0.181875	0.271352	0.583101	0.227251	0.276588	0.309772	0.237382	0.297888	0.194441	0.177422	0.205946	0.414915
6.58663	0.310041	0.267152	0.264245	0.306318	0.258014	0.215919	0.286545	0.301964	0.483676	0.341905	0.422966	0.361394	0.329189	0.483535	0.469018	0.193404	0.168806	0.224816	0.25517	0.237761	0.199531	0.312572	0.298462	0.183332		0.20131	0.207087	0.224348	0.221279	0.210998	0.247752	0.399237	0.212925	0.206223	0.211704	0.179217	0.23171	0.208192	0.214387	0.518809	0.227546	0.244387	0.294271	0.215564	0.308719	0.202807	0.185508	0.215963	0.370043
6.83058	0.284947	0.256814	0.316997	0.335783	0.264599	0.215526	0.266719	0.363083	0.486796	0.35401	0.407574	0.336767	0.334627	0.45995	0.460522	0.212252	0.200557	0.205071	0.281635	0.243113	0.232756	0.298993	0.297416	0.195148		0.226199	0.199663	0.232971	0.225718	0.256991	0.306928	0.486259	0.216959	0.249133	0.127597	0.168476	0.199359	0.190308	0.217543	0.486067	0.210816	0.292407	0.275776	0.226676	0.292154	0.199278	0.228612	0.223944	0.366238
7.07453	0.304445	0.287109	0.29348	0.303481	0.259393	0.210875	0.2757	0.347838	0.511274	0.386334	0.409229	0.34199	0.347424	0.522051	0.508463	0.209936	0.247609	0.189247	0.244594	0.254231	0.245334	0.329065	0.299558	0.168605		0.24803	0.220427	0.236222	0.239604	0.254676	0.253056	0.434248	0.223107	0.251102	0.163427	0.17147	0.238658	0.178955	0.226138	0.494407	0.216573	0.269603	0.273289	0.259085	0.33385	0.205975	0.237118	0.254867	0.420701
7.31848	0.321821	0.249694	0.31455	0.340507	0.252245	0.240931	0.293378	0.351292	0.521477	0.388999	0.379787	0.335202	0.359334	0.544132	0.463533	0.193296	0.253291	0.1936	0.268426	0.278931	0.232223	0.323974	0.306898	0.191248		0.251957	0.207698	0.206103	0.223382	0.271963	0.25219	0.488369	0.242513	0.238571	0.192268	0.201074	0.247369	0.214457	0.28301	0.564303	0.207469	0.252533	0.308632	0.251562	0.316919	0.211047	0.22397	0.220786	0.344207
7.56243	0.30998	0.264447	0.281744	0.347644	0.279371	0.229372	0.28657	0.330964	0.532742	0.408677	0.46621	0.308265	0.367925	0.502828	0.502743	0.207327	0.201114	0.182158	0.293549	0.225919	0.242712	0.320344	0.278696	0.197122		0.244817	0.193437	0.23813	0.235247	0.273793	0.288155	0.424573	0.268831	0.219612	0.170048	0.213951	0.224648	0.192849	0.245395	0.543471	0.212575	0.271441	0.312785	0.262693	0.321993	0.196792	0.225193	0.226045	0.485901
7.80638	0.318318	0.277341	0.305826	0.368882	0.279376	0.245123	0.302999	0.382749	0.562344	0.361764	0.443602	0.352148	0.332615	0.515299	0.58545	0.214068	0.241707	0.22227	0.2861	0.25028	0.227508	0.337664	0.291347	0.192626		0.283725	0.20812	0.239311	0.270169	0.233822	0.281819	0.413805	0.264167	0.258035	0.226524	0.184712	0.287281	0.227864	0.26047	0.555845	0.193218	0.277888	0.306107	0.249272	0.34276	0.201276	0.241735	0.218547	0.413898
8.05033	0.323624	0.251759	0.309484	0.358907	0.286089	0.242084	0.290861	0.372075	0.528864	0.374421	0.427856	0.348483	0.36842	0.493871	0.496661	0.210974	0.210908	0.200871	0.30001	0.25243	0.244818	0.347003	0.286638	0.201104		0.254758	0.224764	0.234498	0.221559	0.315888	0.261278	0.48576	0.224578	0.268417	0.182327	0.207939	0.172941	0.202628	0.280848	0.560366	0.214168	0.280514	0.303513	0.231347	0.338573	0.209442	0.238173	0.244286	0.403572
8.29428	0.320502	0.237398	0.352458	0.37087	0.240557	0.223261	0.28974	0.388293	0.496498	0.398502	0.459374	0.347989	0.35836	0.528207	0.48337	0.216888	0.213248	0.200264	0.303745	0.27927	0.221582	0.361281	0.320393	0.204337		0.26336	0.215719	0.232734	0.270091	0.235095	0.242113	0.486472	0.229472	0.264885	0.180741	0.180768	0.254164	0.23444	0.246019	0.54261	0.221666	0.300802	0.294706	0.248515	0.33881	0.209382	0.244198	0.242995	0.418418
8.53823	0.332917	0.259833	0.305464	0.347165	0.246905	0.239511	0.327021	0.3679	0.539125	0.395741	0.45834	0.326156	0.388839	0.508989	0.533968	0.218269	0.209843	0.200596	0.286259	0.245798	0.222338	0.347482	0.362907	0.174937		0.267853	0.224133	0.247469	0.260418	0.276101	0.269024	0.495806	0.21787	0.210424	0.171312	0.177394	0.234966	0.22341	0.283417	0.576241	0.210734	0.277937	0.310067	0.264536	0.369457	0.242416	0.249898	0.263645	0.455829
8.78218	0.366223	0.297702	0.319367	0.358173	0.271568	0.252379	0.318784	0.388483	0.53903	0.393097	0.466153	0.336187	0.35282	0.531511	0.533581	0.212757	0.199078	0.249821	0.307547	0.287023	0.234636	0.350174	0.322314	0.21826		0.256047	0.219871	0.226582	0.246994	0.259264	0.251896	0.508522	0.208354	0.247972	0.158512	0.203652	0.229829	0.198364	0.246008	0.606722	0.202835	0.30907	0.329822	0.214722	0.317786	0.24581	0.248771	0.268791	0.471201
9.02613	0.35093	0.285408	0.332657	0.36777	0.262792	0.243968	0.311425	0.403688	0.509138	0.396514	0.514591	0.363315	0.433131	0.536776	0.564669	0.25213	0.21273	0.253304	0.288654	0.308065	0.233239	0.390483	0.316898	0.172797		0.251602	0.214124	0.2531	0.252143	0.261186	0.309064	0.521708	0.201172	0.219925	0.200477	0.193315	0.192689	0.219039	0.237168	0.584034	0.227775	0.2726	0.309656	0.246958	0.361146	0.244077	0.251163	0.238957	0.458497
9.27008	0.346746	0.248192	0.327467	0.319154	0.285151	0.23927	0.319371	0.380179	0.569069	0.372868	0.436496	0.374942	0.383976	0.576302	0.56085	0.240008	0.211408	0.254864	0.318118	0.309826	0.24267	0.37069	0.342156	0.205592		0.260232	0.214758	0.251114	0.244414	0.282382	0.309655	0.515442	0.198292	0.272271	0.163778	0.197539	0.24338	0.220493	0.224728	0.576595	0.212186	0.313995	0.298737	0.224659	0.312546	0.229667	0.249078	0.277741	0.464948
9.51403	0.346886	0.321096	0.32271	0.353374	0.258692	0.245035	0.338755	0.392024	0.530768	0.426506	0.511966	0.372088	0.406937	0.566493	0.531348	0.251544	0.222651	0.216154	0.304897	0.279834	0.243186	0.336466	0.336075	0.190256		0.271178	0.248911	0.239318	0.234987	0.255885	0.299981	0.52578	0.226662	0.204308	0.160044	0.205087	0.274939	0.226844	0.244695	0.627353	0.19933	0.291478	0.35653	0.248294	0.338857	0.227108	0.251315	0.264335	0.461781
9.75798	0.376394	0.263543	0.369303	0.342627	0.301578	0.231545	0.330214	0.402688	0.578274	0.391796	0.455426	0.35654	0.39249	0.51089	0.506715	0.222882	0.261353	0.260487	0.319766	0.299793	0.241734	0.375166	0.368888	0.193075		0.233807	0.237049	0.261417	0.25768	0.284056	0.30882	0.517021	0.185147	0.239423	0.159847	0.223754	0.252279	0.203887	0.26701	0.577036	0.229302	0.301281	0.318657	0.259771	0.3714	0.228039	0.265949	0.242566	0.449921
10.0019	0.340337	0.240545	0.343039	0.359291	0.290145	0.227543	0.318474	0.403321	0.598696	0.44034	0.49868	0.365786	0.414512	0.567259	0.598879	0.241057	0.237569	0.247341	0.287178	0.283895	0.274111	0.368983	0.340648	0.225268		0.272908	0.234785	0.265957	0.285122	0.28064	0.377278	0.484138	0.244322	0.284039	0.188346	0.236319	0.255563	0.207024	0.277342	0.613173	0.245549	0.310331	0.364776	0.232131	0.324061	0.241727	0.25136	0.226691	0.460628
10.2459	0.367335	0.275236	0.350903	0.405441	0.297528	0.224784	0.32567	0.39132	0.526674	0.43292	0.570796	0.372442	0.41749	0.560743	0.536927	0.223088	0.257869	0.247406	0.31649	0.31758	0.239314	0.346383	0.331104	0.227158		0.282917	0.231876	0.248343	0.273163	0.290788	0.367769	0.558163	0.263126	0.281925	0.225166	0.192862	0.23227	0.247662	0.253891	0.597208	0.180804	0.319022	0.31318	0.237568	0.34743	0.217362	0.263877	0.271928	0.5035
10.4898	0.360006	0.255687	0.339485	0.409724	0.307567	0.264054	0.323007	0.406142	0.534768	0.420984	0.49414	0.407691	0.39707	0.527013	0.595719	0.202348	0.23617	0.233022	0.317245	0.279862	0.276994	0.378771	0.388891	0.222973		0.28437	0.262349	0.270367	0.261501	0.287688	0.351885	0.483008	0.206249	0.262354	0.201673	0.200931	0.224227	0.23875	0.274004	0.580802	0.205466	0.310071	0.338747	0.271844	0.372861	0.241348	0.287695	0.259602	0.467575
10.7338	0.35659	0.288254	0.326203	0.411995	0.315973	0.277208	0.333329	0.417617	0.56294	0.458907	0.475076	0.36281	0.432841	0.544034	0.590827	0.242282	0.245319	0.236073	0.345631	0.279114	0.231432	0.359321	0.364137	0.224965		0.276745	0.274655	0.248083	0.267396	0.248455	0.335483	0.539689	0.254738	0.282423	0.157843	0.244029	0.254447	0.25378	0.286808	0.643653	0.251252	0.309384	0.35821	0.249305	0.308898	0.233056	0.28827	0.252681	0.457465
10.9777	0.357979	0.267331	0.374412	0.382041	0.306185	0.254357	0.347923	0.405164	0.618713	0.402471	0.526177	0.398917	0.420073	0.580718	0.605929	0.220338	0.23109	0.248525	0.342534	0.311057	0.265727	0.40365	0.380497	0.218302		0.300208	0.280666	0.253502	0.257455	0.2987	0.324637	0.549523	0.25227	0.246009	0.161505	0.231314	0.28307	0.229173	0.28853	0.680789	0.241508	0.329315	0.33976	0.267758	0.379527	0.241385	0.251153	0.283205	0.451782
11.2217	0.374774	0.30461	0.350539	0.371836	0.293351	0.243515	0.351456	0.433569	0.552863	0.45109	0.505439	0.387638	0.433778	0.573648	0.554826	0.230985	0.242149	0.247582	0.32968	0.296706	0.258382	0.389298	0.402989	0.212984		0.258444	0.247789	0.265278	0.286103	0.316092	0.294576	0.585672	0.266277	0.261661	0.169804	0.215628	0.270668	0.252702	0.289306	0.614302	0.248221	0.306361	0.337976	0.235727	0.358635	0.255944	0.292615	0.235997	0.484128
11.4656	0.376988	0.307292	0.349269	0.385426	0.290751	0.275388	0.339583	0.435373	0.560066	0.460706	0.521455	0.426701	0.424037	0.58024	0.614176	0.253728	0.237057	0.255613	0.313363	0.343723	0.277678	0.422211	0.390035	0.224699		0.296962	0.292345	0.234966	0.315387	0.314039	0.357016	0.53248	0.23982	0.251957	0.14858	0.239846	0.234801	0.258984	0.270651	0.595037	0.260487	0.305054	0.355678	0.266839	0.343512	0.255801	0.291625	0.277496	0.504964
11.7096	0.352997	0.304806	0.366618	0.39422	0.332896	0.262186	0.332347	0.43378	0.586021	0.463692	0.486368	0.415733	0.439059	0.612429	0.561871	0.252115	0.27726	0.251257	0.315133	0.312458	0.253981	0.382531	0.380516	0.211894		0.277524	0.270864	0.238598	0.313611	0.335176	0.345345	0.536128	0.242293	0.222379	0.229623	0.214908	0.229868	0.257589	0.320996	0.671103	0.206736	0.304641	0.341725	0.280469	0.361191	0.283285	0.270004	0.301888	0.488729
11.9535	0.348116	0.350657	0.328774	0.415066	0.315523	0.274471	0.356757	0.398862	0.570636	0.455287	0.506056	0.369018	0.428519	0.652398	0.578828	0.223889	0.263368	0.219065	0.321591	0.306653	0.25325	0.406229	0.385807	0.204306	0.224681	0.311012	0.296518	0.240432	0.260825	0.280672	0.35293	0.587152	0.260532	0.326807	0.140081	0.241051	0.26768	0.297619	0.27779	0.639825	0.245664	0.333272	0.360836	0.277322	0.387789	0.277905	0.289814	0.297643	0.515668
12.1975	0.354996	0.321658	0.321733	0.451029	0.326173	0.270025	0.336638	0.42834	0.595451	0.454723	0.513589	0.401898	0.466731	0.576125	0.572144	0.228613	0.247676	0.256069	0.374197	0.285092	0.271946	0.394723	0.358318	0.205795	0.199517	0.300054	0.272166	0.232857	0.263799	0.33592	0.307364	0.562262	0.242878	0.233623	0.118473	0.193598	0.227661	0.266872	0.310858	0.678258	0.230868	0.340272	0.389182	0.252765	0.384047	0.24177	0.260627	0.292423	0.532081
12.4414	0.343711	0.300369	0.379048	0.401918	0.314826	0.292964	0.345454	0.400991	0.572128	0.45623	0.522668	0.393302	0.433592	0.584196	0.559664	0.232211	0.290073	0.235007	0.33642	0.316756	0.281889	0.405825	0.416877	0.266685	0.205172	0.280903	0.284677	0.247985	0.283938	0.298954	0.326776	0.630432	0.239968	0.272367	0.186257	0.210759	0.255972	0.242189	0.367628	0.659343	0.230006	0.317497	0.360057	0.255928	0.336673	0.278082	0.288728	0.27515	0.491971
12.6854	0.374209	0.327901	0.342545	0.420159	0.336749	0.279964	0.364702	0.444898	0.591107	0.520429	0.524123	0.428161	0.460882	0.564329	0.587316	0.261052	0.251189	0.259747	0.370903	0.321924	0.268334	0.397744	0.364027	0.227618	0.248804	0.274565	0.252268	0.230568	0.307656	0.321234	0.33332	0.612503	0.219169	0.261981	0.202635	0.238942	0.272488	0.258679	0.308741	0.707585	0.235807	0.34963	0.367205	0.270231	0.35258	0.275249	0.281939	0.285449	0.532923
12.9293	0.38343	0.33083	0.396968	0.440424	0.330198	0.306534	0.381216	0.406867	0.57939	0.468057	0.52397	0.459194	0.471405	0.590042	0.597976	0.28097	0.255728	0.2949	0.363126	0.31959	0.275468	0.404166	0.38721	0.242297	0.201018	0.299353	0.253507	0.267937	0.285889	0.305247	0.318179	0.672825	0.235642	0.270075	0.1796	0.2261	0.281765	0.258392	0.295925	0.617271	0.261048	0.321791	0.379208	0.242901	0.366813	0.265356	0.270656	0.326565	0.492447
13.1733	0.389611	0.33227	0.389948	0.438643	0.311211	0.296793	0.359729	0.450726	0.560238	0.464169	0.567606	0.419866	0.483844	0.611935	0.637719	0.265029	0.258564	0.263006	0.32018	0.316912	0.285995	0.428082	0.375493	0.228759	0.220159	0.31622	0.266575	0.245806	0.271535	0.362236	0.355417	0.629513	0.272906	0.237963	0.187234	0.239216	0.251659	0.255219	0.309153	0.704117	0.269193	0.342146	0.357808	0.299887	0.357383	0.249857	0.290427	0.292668	0.507148
13.4172	0.379659	0.307602	0.393417	0.445666	0.320885	0.283256	0.400347	0.496928	0.60534	0.467371	0.521747	0.462716	0.472101	0.584663	0.668287	0.234551	0.254911	0.256053	0.349038	0.345246	0.259431	0.391484	0.402828	0.251342	0.216111	0.321253	0.31239	0.249487	0.310301	0.268287	0.382515	0.600963	0.271097	0.318046	0.239996	0.257173	0.262778	0.270891	0.307737	0.682236	0.216645	0.351985	0.362744	0.243423	0.408252	0.256026	0.307051	0.324263	0.522432
13.6612	0.394886	0.316633	0.388219	0.414163	0.309647	0.291414	0.348815	0.44671	0.603076	0.487331	0.509244	0.425884	0.463231	0.608153	0.597493	0.244691	0.259203	0.281766	0.357947	0.344636	0.287558	0.446395	0.410302	0.226109	0.228907	0.291898	0.302665	0.25593	0.304452	0.345386	0.399341	0.610379	0.266526	0.290253	0.17428	0.242225	0.280492	0.278201	0.335702	0.69296	0.240767	0.352852	0.39022	0.301354	0.323321	0.263485	0.296364	0.316374	0.584381
13.9051	0.410789	0.328546	0.43354	0.402365	0.315234	0.298967	0.382824	0.447206	0.705248	0.450039	0.520003	0.42621	0.487516	0.587599	0.657634	0.250094	0.239794	0.273328	0.384668	0.352153	0.294317	0.413897	0.392927	0.248535	0.233935	0.289243	0.32345	0.281464	0.256857	0.299267	0.377961	0.635937	0.257853	0.264787	0.178479	0.257797	0.252892	0.258151	0.297325	0.709641	0.266691	0.354168	0.38112	0.285386	0.364946	0.277869	0.288181	0.310102	0.515524
14.1491	0.401487	0.338022	0.40474	0.430848	0.329042	0.299771	0.385325	0.439713	0.559484	0.495193	0.56002	0.448842	0.464682	0.638078	0.612795	0.242955	0.261092	0.296349	0.357462	0.355755	0.329805	0.41106	0.374534	0.241235	0.259002	0.311388	0.311284	0.275417	0.322538	0.328895	0.391324	0.619884	0.225368	0.275876	0.226394	0.288278	0.26449	0.248204	0.33527	0.610657	0.276044	0.387448	0.389072	0.295686	0.37085	0.286949	0.285478	0.311447	0.548602
14.393	0.417055	0.295024	0.366723	0.443398	0.342572	0.296753	0.338762	0.465198	0.664157	0.517165	0.537913	0.435339	0.482651	0.649267	0.647026	0.244516	0.243345	0.32223	0.362071	0.326648	0.28557	0.396932	0.384426	0.251244	0.249963	0.295325	0.317412	0.27193	0.272733	0.309607	0.344305	0.593094	0.289707	0.232931	0.195262	0.274793	0.250506	0.253783	0.306861	0.704936	0.270847	0.340326	0.388235	0.269273	0.402542	0.281831	0.273873	0.300423	0.587398
14.637	0.403047	0.340964	0.419461	0.408381	0.353153	0.30914	0.391327	0.461821	0.625098	0.482269	0.550902	0.435369	0.468322	0.618043	0.617335	0.292167	0.255042	0.277987	0.359439	0.326026	0.29033	0.437531	0.415619	0.264177	0.249457	0.317058	0.31369	0.275546	0.24428	0.34242	0.355315	0.573473	0.276071	0.229352	0.24084	0.253368	0.258655	0.26567	0.311907	0.661739	0.257247	0.349857	0.399071	0.294187	0.365684	0.267641	0.295344	0.318363	0.490946
14.8809	0.42633	0.340938	0.42435	0.441356	0.326591	0.319113	0.386709	0.491604	0.600485	0.472452	0.477794	0.447805	0.519554	0.587743	0.597411	0.287529	0.25409	0.258637	0.381571	0.346178	0.294867	0.41727	0.395196	0.248067	0.238219	0.338289	0.2986	0.291688	0.29234	0.293638	0.396046	0.59934	0.273666	0.27121	0.231042	0.207469	0.250743	0.25908	0.336473	0.68086	0.245903	0.374637	0.38364	0.299664	0.400614	0.260902	0.31972	0.308712	0.535246
15.1249	0.412587	0.36183	0.382292	0.391885	0.344427	0.283307	0.378587	0.467066	0.631162	0.472958	0.557743	0.457281	0.458623	0.602526	0.633431	0.25992	0.263737	0.288176	0.391655	0.319039	0.301731	0.448459	0.43116	0.262363	0.237803	0.326399	0.307954	0.275433	0.33901	0.342	0.375297	0.625325	0.292651	0.33966	0.222497	0.275959	0.277231	0.267268	0.300174	0.702952	0.26021	0.369587	0.401078	0.303854	0.383819	0.275985	0.327466	0.344498	0.559525
15.3688	0.438733	0.377865	0.398725	0.426089	0.33712	0.273444	0.381468	0.468932	0.621251	0.518713	0.56768	0.44979	0.496417	0.613607	0.69042	0.274865	0.268651	0.262437	0.372851	0.335725	0.339582	0.494387	0.406139	0.249089	0.283486	0.314724	0.295363	0.264897	0.283974	0.328756	0.407247	0.627472	0.251682	0.215345	0.197102	0.253305	0.290573	0.260585	0.289051	0.681914	0.27089	0.414578	0.407617	0.305496	0.385305	0.285004	0.305455	0.282623	0.553549
15.6128	0.417907	0.341405	0.37815	0.464821	0.364067	0.294166	0.423435	0.501666	0.576767	0.510601	0.573172	0.430781	0.46673	0.592685	0.655305	0.279384	0.238757	0.29845	0.390269	0.329327	0.311418	0.460204	0.419191	0.287335	0.248897	0.342005	0.30154	0.285948	0.293917	0.323611	0.356212	0.673329	0.272003	0.239159	0.223395	0.228414	0.298251	0.305061	0.331132	0.702749	0.264604	0.344999	0.378766	0.295966	0.403443	0.267204	0.321672	0.298005	0.538739
15.8567	0.432022	0.373329	0.389802	0.434822	0.344375	0.335217	0.375666	0.449256	0.671809	0.498984	0.506313	0.44924	0.508504	0.681239	0.59037	0.278313	0.264004	0.296159	0.3746	0.337214	0.318738	0.442049	0.43733	0.231751	0.233946	0.344208	0.337829	0.292813	0.272781	0.320856	0.38975	0.596455	0.294467	0.237453	0.202463	0.258261	0.300311	0.311223	0.29395	0.76391	0.268108	0.374044	0.407126	0.305727	0.397006	0.292432	0.314906	0.323445	0.53014
16.1007	0.418241	0.379577	0.422917	0.457376	0.349089	0.296948	0.402401	0.460899	0.63169	0.474596	0.564022	0.443607	0.495311	0.611084	0.61364	0.291679	0.28164	0.290104	0.388389	0.355191	0.288843	0.407771	0.434455	0.242651	0.252387	0.297142	0.29869	0.28593	0.257724	0.316077	0.362637	0.605466	0.255827	0.253981	0.238005	0.296161	0.258527	0.289856	0.293334	0.714679	0.266331	0.371565	0.395768	0.31298	0.370932	0.283845	0.325234	0.295529	0.559199
16.3446	0.442535	0.334514	0.430636	0.429922	0.332517	0.310688	0.380539	0.43301	0.598961	0.547392	0.628183	0.452002	0.525585	0.627741	0.638964	0.24084	0.256155	0.281924	0.384606	0.360341	0.296191	0.471655	0.408886	0.270649	0.262728	0.360112	0.307946	0.286309	0.275851	0.396522	0.355246	0.63096	0.222246	0.288079	0.198607	0.294994	0.276314	0.290138	0.35897	0.633213	0.259779	0.343006	0.395489	0.298622	0.423166	0.274616	0.33779	0.295622	0.572783
16.5886	0.456029	0.348754	0.403879	0.457586	0.348117	0.319788	0.385914	0.462214	0.667468	0.514337	0.570323	0.448051	0.479068	0.594396	0.613142	0.253728	0.266376	0.280353	0.363437	0.375105	0.305765	0.43462	0.467743	0.305542	0.269374	0.31817	0.321679	0.299591	0.289269	0.330084	0.408574	0.622682	0.256518	0.269517	0.281962	0.266037	0.263037	0.286264	0.359016	0.725387	0.264644	0.384508	0.401605	0.325773	0.42873	0.295244	0.328155	0.332387	0.56987
16.8325	0.437608	0.392745	0.405249	0.443656	0.341627	0.306047	0.400217	0.478359	0.614746	0.545419	0.534603	0.449194	0.524027	0.646199	0.562331	0.296011	0.260293	0.298564	0.397486	0.337194	0.309881	0.489007	0.439294	0.261661	0.250668	0.333668	0.329931	0.316211	0.27041	0.34611	0.377542	0.598252	0.270838	0.325809	0.256365	0.268808	0.291053	0.293485	0.300825	0.709575	0.259868	0.367066	0.419313	0.286124	0.404022	0.263074	0.348989	0.317287	0.496067
17.0765	0.441506	0.312309	0.446856	0.452279	0.359821	0.298346	0.39305	0.470607	0.605044	0.5053	0.50766	0.485259	0.537131	0.62218	0.583841	0.27848	0.295993	0.272728	0.414506	0.365374	0.305473	0.453363	0.392243	0.277883	0.263417	0.353708	0.348517	0.303581	0.35256	0.367924	0.370845	0.616122	0.228071	0.244738	0.273325	0.260853	0.254965	0.312019	0.332928	0.712435	0.292625	0.392343	0.395696	0.321058	0.407236	0.300931	0.337071	0.348491	0.621434
17.3204	0.440527	0.362494	0.409338	0.464658	0.354801	0.317025	0.413748	0.502099	0.675352	0.544786	0.549937	0.43333	0.520084	0.636383	0.578093	0.260961	0.295243	0.27869	0.393558	0.347434	0.319314	0.470707	0.428495	0.243809	0.256351	0.361574	0.325499	0.288515	0.280809	0.356734	0.385183	0.621468	0.318918	0.24902	0.153333	0.254818	0.317776	0.297901	0.348665	0.628608	0.266153	0.38539	0.412985	0.307832	0.408242	0.281977	0.316724	0.341713	0.575778
17.5644	0.472374	0.362929	0.379353	0.446827	0.355583	0.278179	0.411397	0.488333	0.665838	0.520393	0.586493	0.475477	0.533491	0.618093	0.629793	0.255674	0.270913	0.276988	0.411285	0.366291	0.292396	0.456893	0.447705	0.253647	0.252223	0.368522	0.31011	0.289166	0.292955	0.372734	0.398002	0.658321	0.26833	0.3272	0.28295	0.277117	0.332759	0.341117	0.343104	0.736029	0.249376	0.382758	0.389886	0.313903	0.451417	0.300248	0.325353	0.35527	0.599703
17.8083	0.435802	0.37218	0.449562	0.463226	0.335779	0.309048	0.399003	0.512787	0.620985	0.490787	0.57402	0.501195	0.513738	0.67533	0.560375	0.255089	0.276684	0.283353	0.412797	0.353677	0.316165	0.487208	0.425585	0.253484	0.271087	0.318238	0.362977	0.304267	0.309116	0.34872	0.405243	0.591799	0.258541	0.310725	0.229398	0.292624	0.29738	0.311142	0.3737	0.728576	0.258282	0.411822	0.41468	0.276818	0.408467	0.303329	0.372672	0.346795	0.527636
18.0523	0.445124	0.35619	0.460522	0.477493	0.398484	0.332903	0.414207	0.478294	0.675882	0.516833	0.548807	0.471378	0.545433	0.653975	0.608219	0.293579	0.288618	0.279312	0.429475	0.34852	0.31245	0.455314	0.436882	0.259798	0.249447	0.355655	0.34405	0.298973	0.316605	0.381097	0.408745	0.654527	0.270673	0.286547	0.234862	0.324912	0.315983	0.284509	0.368204	0.702461	0.281161	0.422028	0.413384	0.299071	0.409829	0.277974	0.341022	0.330323	0.581136
18.2962	0.430234	0.337368	0.427369	0.46398	0.376106	0.311719	0.401664	0.493009	0.644257	0.513158	0.615332	0.467102	0.548752	0.646506	0.610941	0.290759	0.305953	0.296911	0.413149	0.344503	0.310188	0.502985	0.426763	0.251718	0.280057	0.317108	0.305131	0.276368	0.332005	0.322858	0.334157	0.626652	0.255152	0.278631	0.227275	0.248962	0.299597	0.294405	0.366133	0.703829	0.277702	0.36811	0.424523	0.308644	0.393382	0.290064	0.335719	0.320197	0.612072
18.5402	0.468079	0.351005	0.429665	0.483876	0.340522	0.301789	0.404638	0.512633	0.633613	0.532909	0.612026	0.476051	0.525149	0.625591	0.586211	0.256709	0.293585	0.310417	0.43905	0.341538	0.314843	0.484742	0.462038	0.263278	0.266959	0.350506	0.3082	0.313385	0.32154	0.361667	0.447286	0.599929	0.306215	0.292317	0.283074	0.289627	0.307092	0.289545	0.334417	0.710658	0.294858	0.394407	0.422261	0.318097	0.407533	0.264437	0.328632	0.328522	0.592542
18.7841	0.44609	0.31336	0.375805	0.47235	0.343206	0.326032	0.413929	0.470382	0.651785	0.500691	0.537037	0.481906	0.476439	0.653053	0.596581	0.220931	0.260922	0.305946	0.40121	0.376698	0.320392	0.478641	0.464633	0.269528	0.258593	0.326657	0.357918	0.285745	0.310122	0.339945	0.393399	0.57975	0.311099	0.308178	0.195549	0.276216	0.325184	0.263262	0.353438	0.726455	0.277113	0.38279	0.386475	0.310099	0.457168	0.288773	0.337132	0.332339	0.676382
19.0281	0.450124	0.355393	0.423669	0.432201	0.34748	0.343224	0.382725	0.497588	0.651508	0.548646	0.613909	0.484004	0.531554	0.616609	0.677662	0.249196	0.278609	0.311793	0.418697	0.386719	0.336548	0.474716	0.442142	0.285416	0.249793	0.34787	0.303453	0.30042	0.304003	0.372465	0.42651	0.619036	0.299911	0.289387	0.14042	0.26601	0.311351	0.314634	0.358181	0.649166	0.280137	0.404105	0.38591	0.31633	0.423317	0.305223	0.362838	0.336668	0.573633
19.272	0.411084	0.388479	0.435496	0.470476	0.366286	0.303451	0.425586	0.478597	0.676879	0.551402	0.566455	0.475784	0.556663	0.675487	0.662395	0.282697	0.274941	0.318492	0.429773	0.385357	0.32457	0.466333	0.449787	0.281271	0.261015	0.329184	0.32904	0.286464	0.306419	0.361149	0.411814	0.678376	0.300594	0.274253	0.21066	0.286875	0.317383	0.32354	0.347799	0.689286	0.265103	0.378335	0.402402	0.320819	0.413272	0.337549	0.361645	0.342427	0.585295
19.516	0.468938	0.362832	0.468025	0.432167	0.353547	0.325812	0.421014	0.482823	0.695186	0.497807	0.579187	0.514724	0.476643	0.663796	0.617351	0.251473	0.306878	0.324652	0.399996	0.392304	0.313549	0.52299	0.457114	0.284374	0.250541	0.327931	0.342421	0.291614	0.368248	0.265809	0.408049	0.615814	0.292007	0.303495	0.229041	0.293449	0.328955	0.336482	0.332042	0.68222	0.288058	0.42195	0.428198	0.310299	0.446785	0.279477	0.334166	0.362199	0.590796
19.7599	0.462023	0.392607	0.421362	0.503638	0.36517	0.35436	0.43897	0.493802	0.647993	0.499241	0.597099	0.483633	0.530633	0.623429	0.604365	0.278228	0.315768	0.327426	0.400925	0.384572	0.346714	0.480049	0.472086	0.301499	0.244273	0.365748	0.355138	0.301756	0.336011	0.377588	0.441096	0.645782	0.26438	0.301297	0.199089	0.247636	0.272898	0.321601	0.38063	0.744906	0.276615	0.395619	0.427063	0.328982	0.433979	0.336574	0.333088	0.349117	0.565537
20.0039	0.466666	0.358987	0.437476	0.490022	0.378671	0.339825	0.416574	0.537849	0.663033	0.498592	0.623974	0.482961	0.538829	0.656503	0.646463	0.273313	0.279923	0.317668	0.423637	0.406633	0.30883	0.479848	0.470744	0.26734	0.27754	0.34686	0.355261	0.300232	0.355176	0.366261	0.400224	0.617234	0.260608	0.259167	0.175876	0.264902	0.322733	0.305247	0.389101	0.656696	0.292276	0.412948	0.411777	0.305984	0.423946	0.272494	0.335406	0.316387	0.602204
20.2478	0.455429	0.383106	0.431631	0.4334	0.362186	0.319451	0.398043	0.489284	0.670111	0.510694	0.58901	0.495402	0.532442	0.631799	0.657779	0.270302	0.297907	0.275588	0.422053	0.380673	0.311156	0.473036	0.435812	0.269633	0.290424	0.339224	0.363557	0.298812	0.335061	0.367253	0.371698	0.585534	0.295077	0.28888	0.207617	0.31755	0.313205	0.278357	0.386123	0.685056	0.302797	0.370515	0.433484	0.303578	0.393654	0.317756	0.351215	0.3591	0.576232
20.4918	0.4597	0.406339	0.400885	0.444045	0.377557	0.360907	0.40862	0.500499	0.659912	0.468288	0.583779	0.48468	0.554775	0.69278	0.673065	0.262787	0.260069	0.298131	0.444855	0.381529	0.290074	0.502062	0.452068	0.285157	0.229876	0.359342	0.350761	0.321619	0.317298	0.343653	0.440256	0.621507	0.270516	0.344318	0.26458	0.268929	0.288986	0.339145	0.3925	0.699381	0.31199	0.375867	0.429844	0.31563	0.418786	0.31353	0.333147	0.338586	0.596261
20.7357	0.47223	0.397571	0.439123	0.45891	0.347686	0.335485	0.428504	0.508605	0.664967	0.493842	0.594194	0.483469	0.501165	0.651512	0.659798	0.316277	0.336881	0.273035	0.415572	0.38495	0.323386	0.502291	0.454568	0.287609	0.265018	0.388503	0.371835	0.294756	0.311844	0.31786	0.384338	0.618256	0.253778	0.334524	0.279335	0.232159	0.279465	0.286162	0.384998	0.764632	0.278882	0.419995	0.459323	0.300316	0.421448	0.310248	0.342999	0.325222	0.660153
20.9797	0.452047	0.424959	0.442084	0.461037	0.38672	0.355118	0.445933	0.487731	0.650245	0.509217	0.623066	0.497779	0.513686	0.613647	0.678655	0.231665	0.301037	0.28967	0.421177	0.419491	0.31733	0.517669	0.460732	0.299595	0.251292	0.360497	0.322683	0.297489	0.36943	0.397003	0.444296	0.645253	0.262905	0.294397	0.171408	0.249299	0.286654	0.312368	0.348649	0.747307	0.293135	0.405851	0.435425	0.318225	0.393287	0.305589	0.382745	0.326143	0.536261
21.2236	0.485498	0.41163	0.417386	0.470445	0.396115	0.346664	0.425619	0.527219	0.709026	0.563016	0.553915	0.468403	0.546808	0.598866	0.67991	0.279898	0.289828	0.337098	0.453532	0.427318	0.319015	0.478467	0.435296	0.263421	0.228334	0.368754	0.345183	0.333941	0.326527	0.380725	0.432149	0.641412	0.277572	0.32755	0.213413	0.275731	0.319245	0.321031	0.362408	0.688694	0.275327	0.391177	0.433458	0.31308	0.427134	0.323328	0.346005	0.348704	0.563734
21.4676	0.476963	0.364961	0.440102	0.493772	0.364462	0.365341	0.429097	0.504478	0.680606	0.526608	0.684363	0.48365	0.561164	0.659287	0.628012	0.28276	0.318695	0.300132	0.426417	0.416203	0.344098	0.454896	0.47604	0.325584	0.254089	0.374061	0.339405	0.30806	0.344144	0.368167	0.413423	0.612803	0.293388	0.352762	0.283902	0.263714	0.339566	0.29572	0.365217	0.680976	0.30837	0.3917	0.43035	0.320562	0.425835	0.335635	0.34212	0.371377	0.586824
21.7115	0.463554	0.374916	0.42948	0.482745	0.388011	0.343235	0.437969	0.494562	0.68232	0.532538	0.606459	0.530026	0.559787	0.668752	0.686271	0.290668	0.300394	0.319421	0.447461	0.39609	0.341676	0.519931	0.490538	0.303146	0.277084	0.336656	0.381707	0.313618	0.351414	0.382595	0.451595	0.674386	0.303396	0.330678	0.20181	0.285174	0.317319	0.321387	0.372455	0.699314	0.297586	0.427317	0.431882	0.313762	0.41439	0.336297	0.332984	0.36595	0.606481
21.9555	0.457268	0.420828	0.443971	0.488662	0.359038	0.346328	0.450139	0.526622	0.694569	0.508921	0.586162	0.505835	0.540285	0.644409	0.615568	0.343748	0.292266	0.311519	0.452851	0.396372	0.340992	0.481635	0.440499	0.300843	0.24406	0.346413	0.343633	0.30638	0.312831	0.34303	0.52369	0.625269	0.325786	0.408954	0.215347	0.306576	0.329846	0.331655	0.391955	0.707112	0.311049	0.404519	0.482423	0.307303	0.431485	0.337103	0.345878	0.361683	0.713064
22.1994	0.463043	0.356842	0.413846	0.493137	0.41156	0.361713	0.459056	0.520536	0.669549	0.522952	0.582864	0.510589	0.548329	0.664661	0.633226	0.257717	0.277531	0.291627	0.464339	0.406813	0.352099	0.526307	0.46287	0.304747	0.259192	0.328503	0.320766	0.334849	0.366187	0.336577	0.358394	0.680852	0.317212	0.333685	0.163561	0.301118	0.314545	0.324313	0.336372	0.696155	0.30807	0.408989	0.480719	0.325461	0.451109	0.339052	0.357767	0.325498	0.606407
22.4434	0.466418	0.427366	0.455725	0.482975	0.404726	0.360907	0.466033	0.532112	0.698662	0.546299	0.668956	0.491399	0.51306	0.618956	0.665385	0.263084	0.315059	0.326556	0.463122	0.419174	0.329243	0.536189	0.514426	0.308523	0.271091	0.373443	0.375712	0.345296	0.327399	0.372588	0.428747	0.659682	0.328735	0.288969	0.234527	0.2914	0.314922	0.298441	0.316437	0.764575	0.283229	0.431833	0.437466	0.324853	0.416612	0.32777	0.38271	0.342466	0.630307
22.6873	0.489966	0.381955	0.459896	0.483741	0.413155	0.368534	0.4634	0.495628	0.681403	0.53855	0.652718	0.495875	0.568016	0.630593	0.658643	0.327074	0.297555	0.302914	0.459002	0.413775	0.341274	0.558559	0.469414	0.32959	0.238512	0.339244	0.328069	0.311419	0.378244	0.309982	0.372084	0.676854	0.28155	0.349623	0.169308	0.298042	0.316733	0.319653	0.345943	0.729278	0.289297	0.435063	0.430602	0.336412	0.413548	0.327735	0.339637	0.376704	0.680688
22.9313	0.475184	0.407847	0.443354	0.495185	0.381676	0.360149	0.45911	0.550413	0.643066	0.557667	0.610733	0.487754	0.608821	0.662529	0.634253	0.281771	0.332621	0.328359	0.431171	0.362528	0.344192	0.481304	0.484654	0.282428	0.25444	0.349538	0.373342	0.337768	0.353664	0.371738	0.436827	0.591528	0.274957	0.296708	0.226896	0.3046	0.330956	0.278436	0.399047	0.690064	0.264603	0.374027	0.422327	0.325741	0.381184	0.351266	0.38876	0.373984	0.611236
23.1752	0.479074	0.428265	0.425425	0.504034	0.366753	0.361426	0.452052	0.504317	0.666372	0.531477	0.607217	0.513678	0.582493	0.661561	0.608639	0.301117	0.320411	0.35266	0.462823	0.409516	0.321255	0.568031	0.472022	0.320111	0.271239	0.363583	0.359343	0.312582	0.350757	0.391671	0.461245	0.659796	0.303242	0.337714	0.257673	0.276938	0.324047	0.331702	0.356724	0.73337	0.292353	0.393632	0.442195	0.375313	0.417124	0.326892	0.358497	0.371181	0.61724
23.4192	0.507221	0.418585	0.428293	0.480188	0.39931	0.394458	0.471031	0.503392	0.692706	0.570827	0.647784	0.503576	0.55846	0.64487	0.67326	0.303908	0.318167	0.358535	0.444458	0.460893	0.324702	0.548686	0.472279	0.329278	0.241265	0.35484	0.369409	0.300829	0.361868	0.333823	0.449891	0.638537	0.281996	0.332116	0.194609	0.270357	0.30087	0.313894	0.361017	0.722146	0.305498	0.402476	0.474249	0.3443	0.412924	0.299018	0.376015	0.342685	0.639851
23.6631	0.504788	0.431797	0.43138	0.519215	0.416802	0.352346	0.464786	0.521303	0.698299	0.558801	0.683611	0.511129	0.566337	0.553264	0.64696	0.279977	0.327986	0.332571	0.453716	0.405505	0.342239	0.52235	0.49243	0.317128	0.259344	0.355254	0.373276	0.32653	0.318671	0.354686	0.43547	0.621044	0.332542	0.339991	0.233042	0.260184	0.316321	0.307273	0.339626	0.724607	0.302994	0.418202	0.436378	0.335216	0.428521	0.324221	0.344903	0.38925	0.686081
23.9071	0.507948	0.388728	0.42065	0.453159	0.397289	0.370679	0.492044	0.502168	0.71267	0.582834	0.634839	0.53572	0.57059	0.656234	0.720107	0.310052	0.336684	0.314384	0.436943	0.430684	0.354247	0.548827	0.4838	0.294634	0.22738	0.35742	0.35466	0.340697	0.323272	0.412072	0.451673	0.626115	0.259678	0.360128	0.28416	0.288765	0.300467	0.332102	0.366128	0.675209	0.304774	0.408584	0.448275	0.346448	0.44544	0.343872	0.387792	0.374006	0.622644
24.151	0.454107	0.381427	0.45867	0.503374	0.403085	0.372593	0.455403	0.513046	0.70124	0.547624	0.612629	0.480326	0.618292	0.630995	0.685202	0.294864	0.348056	0.387538	0.4421	0.416987	0.318894	0.513796	0.484733	0.303296	0.259843	0.361547	0.374255	0.330671	0.361011	0.416894	0.473729	0.644016	0.276158	0.34162	0.240043	0.280113	0.333892	0.356739	0.396333	0.767408	0.307477	0.414974	0.435479	0.315862	0.442979	0.334563	0.373216	0.369453	0.617829
24.395	0.486668	0.408933	0.460711	0.492868	0.39855	0.356059	0.451537	0.543225	0.700458	0.54613	0.609214	0.484886	0.561429	0.608007	0.687406	0.317395	0.301127	0.358339	0.475142	0.428329	0.372432	0.514344	0.48129	0.360923	0.24301	0.347737	0.388785	0.343977	0.334087	0.390424	0.438064	0.678613	0.319726	0.333864	0.173231	0.29989	0.368414	0.350623	0.355305	0.801863	0.346935	0.433343	0.469647	0.367755	0.401341	0.339774	0.370878	0.368043	0.670305
24.6389	0.488853	0.421932	0.415472	0.493241	0.382109	0.360459	0.495947	0.541592	0.704874	0.575223	0.631416	0.532581	0.587999	0.663748	0.69949	0.305221	0.296286	0.318554	0.458166	0.404692	0.366228	0.526878	0.478172	0.329532	0.2523	0.377847	0.369737	0.34124	0.372447	0.392282	0.416678	0.643478	0.32037	0.399447	0.241466	0.290529	0.32425	0.360219	0.378945	0.755057	0.325076	0.378187	0.446415	0.305237	0.45386	0.313498	0.358301	0.390079	0.57913
24.8829	0.522825	0.412134	0.450576	0.484081	0.379893	0.370555	0.457502	0.547556	0.726474	0.531774	0.634028	0.499912	0.603376	0.637976	0.642157	0.284664	0.341073	0.305642	0.448619	0.412124	0.324529	0.515973	0.491414	0.3026	0.265133	0.396769	0.398178	0.368655	0.346789	0.352006	0.479869	0.715139	0.318221	0.321491	0.217942	0.296697	0.326103	0.336651	0.406162	0.75949	0.328902	0.433747	0.454263	0.350808	0.449546	0.337055	0.384847	0.389489	0.668286
25.1268	0.502506	0.384549	0.457795	0.513988	0.387075	0.380931	0.44416	0.551566	0.703643	0.575736	0.572786	0.500943	0.583564	0.651658	0.666536	0.303593	0.326933	0.35357	0.472339	0.417124	0.335228	0.559539	0.49163	0.303623	0.247588	0.393753	0.350868	0.356041	0.334336	0.397886	0.399145	0.592039	0.266808	0.36084	0.277145	0.301633	0.309263	0.341024	0.416169	0.745307	0.353533	0.421201	0.450775	0.342499	0.458092	0.335185	0.370476	0.378942	0.60507
25.3708	0.533827	0.409269	0.413567	0.505534	0.412866	0.337335	0.467875	0.533532	0.677698	0.596935	0.634538	0.541558	0.574147	0.659046	0.698211	0.279904	0.323772	0.37044	0.481495	0.430036	0.372506	0.552114	0.508357	0.312449	0.239889	0.383248	0.353155	0.338717	0.331166	0.389306	0.479473	0.659219	0.284849	0.355835	0.193404	0.287873	0.35347	0.370053	0.407391	0.748381	0.296699	0.449535	0.474797	0.346047	0.450146	0.31914	0.387468	0.380734	0.638838
25.6147	0.497369	0.385132	0.456454	0.514184	0.404721	0.391041	0.46791	0.501422	0.729689	0.586121	0.611227	0.527848	0.586189	0.647462	0.638033	0.29587	0.34888	0.344706	0.484656	0.413071	0.348961	0.515047	0.531279	0.32138	0.241986	0.386952	0.378301	0.325033	0.325718	0.384108	0.438873	0.681371	0.362722	0.399351	0.227238	0.311329	0.340801	0.329333	0.35392	0.745839	0.283935	0.456087	0.472547	0.363961	0.435211	0.329972	0.36214	0.390781	0.606099
25.8587	0.519182	0.404467	0.429179	0.517252	0.386695	0.391596	0.475123	0.573965	0.73113	0.557951	0.675643	0.510927	0.581542	0.656799	0.724742	0.304935	0.343327	0.35695	0.462554	0.424846	0.352436	0.527819	0.489524	0.356943	0.223041	0.367627	0.36432	0.314271	0.326883	0.382552	0.483281	0.60674	0.313573	0.302704	0.232116	0.289419	0.330788	0.363081	0.334665	0.720503	0.334435	0.469616	0.483594	0.340735	0.454233	0.349398	0.36744	0.38652	0.690647
26.1026	0.488894	0.420723	0.431379	0.515223	0.404412	0.39336	0.449766	0.588528	0.704608	0.58065	0.664685	0.535611	0.600728	0.659675	0.651934	0.337376	0.310831	0.342391	0.502265	0.431525	0.352329	0.558561	0.489727	0.355346	0.208091	0.375312	0.371749	0.358382	0.330904	0.395461	0.421594	0.628353	0.328346	0.403207	0.245622	0.296129	0.3663	0.370241	0.391047	0.776262	0.30242	0.444825	0.500658	0.355628	0.42522	0.357508	0.382458	0.398446	0.63584
26.3466	0.525432	0.387317	0.444061	0.546364	0.394653	0.380685	0.485825	0.568773	0.665479	0.54184	0.669827	0.536526	0.593702	0.611024	0.671772	0.300194	0.318364	0.355693	0.447336	0.418312	0.37303	0.532047	0.519363	0.345051	0.246477	0.365371	0.3824	0.361578	0.361026	0.407288	0.51959	0.617818	0.293072	0.388848	0.194881	0.285174	0.335521	0.378451	0.439587	0.741119	0.287359	0.434069	0.468528	0.358543	0.430541	0.339254	0.350728	0.371184	0.694336
26.5905	0.532198	0.394761	0.444744	0.506656	0.405985	0.366255	0.471459	0.552579	0.712957	0.578785	0.605561	0.524518	0.605714	0.682255	0.720609	0.302019	0.354961	0.369401	0.488097	0.423357	0.366833	0.559014	0.477011	0.299102	0.276403	0.39512	0.375108	0.342873	0.336394	0.369031	0.480324	0.624182	0.313704	0.36801	0.257076	0.282178	0.31612	0.302649	0.417953	0.829156	0.299162	0.431311	0.461713	0.342136	0.445134	0.338446	0.371964	0.385252	0.677653
26.8345	0.510555	0.348159	0.429523	0.505005	0.408938	0.379127	0.47466	0.516784	0.716662	0.546164	0.634148	0.514178	0.638985	0.668661	0.652236	0.320907	0.342564	0.376658	0.45556	0.431485	0.38195	0.569972	0.510802	0.323488	0.248523	0.371135	0.364304	0.355094	0.356019	0.409594	0.494967	0.602827	0.293826	0.353306	0.246432	0.291814	0.314122	0.317869	0.404359	0.813071	0.299188	0.454054	0.486956	0.341931	0.444092	0.34431	0.365045	0.408777	0.652354
27.0784	0.509743	0.384954	0.425604	0.507621	0.421611	0.380922	0.468982	0.556495	0.723518	0.610813	0.606621	0.512683	0.573778	0.665834	0.619806	0.315496	0.344844	0.347832	0.451959	0.423834	0.393666	0.576099	0.500835	0.325276	0.253434	0.362328	0.393254	0.352693	0.327882	0.412659	0.412154	0.590195	0.305606	0.383764	0.262923	0.314879	0.368167	0.318441	0.386553	0.759489	0.318368	0.435959	0.473467	0.35696	0.412532	0.329813	0.377931	0.384999	0.634334
27.3224	0.552689	0.424346	0.435197	0.544759	0.403795	0.382253	0.471374	0.55574	0.684846	0.593694	0.638872	0.539264	0.604325	0.652248	0.638131	0.30936	0.314783	0.350353	0.500155	0.467669	0.406831	0.565863	0.510248	0.351489	0.289594	0.385635	0.391305	0.350877	0.350798	0.316107	0.479901	0.627244	0.343106	0.354097	0.259542	0.292761	0.342009	0.355428	0.411738	0.830657	0.34483	0.437656	0.488221	0.359307	0.424523	0.314763	0.383925	0.400188	0.668627
27.5663	0.483869	0.420896	0.44679	0.55571	0.386127	0.359537	0.466042	0.50054	0.724798	0.532668	0.646797	0.541899	0.628416	0.64095	0.678731	0.315706	0.307483	0.329057	0.49724	0.435934	0.375274	0.538942	0.511028	0.334021	0.244736	0.40483	0.373531	0.338242	0.313058	0.454352	0.466157	0.574887	0.338121	0.304776	0.253962	0.315014	0.357288	0.373408	0.373946	0.776351	0.329313	0.505225	0.456638	0.33242	0.432228	0.340504	0.362103	0.387529	0.652233
27.8103	0.466656	0.384043	0.435907	0.540177	0.446844	0.393245	0.496243	0.576764	0.67479	0.584157	0.673263	0.511514	0.619334	0.685757	0.644214	0.329095	0.362266	0.361013	0.518051	0.443391	0.359001	0.515869	0.528361	0.327284	0.258473	0.371352	0.396188	0.34749	0.29867	0.38287	0.441336	0.586303	0.297163	0.34859	0.226224	0.294875	0.321907	0.363187	0.416476	0.787017	0.34371	0.468159	0.481234	0.359697	0.40847	0.361612	0.389263	0.405021	0.651966
28.0542	0.518329	0.394034	0.430317	0.514603	0.385261	0.382511	0.483906	0.567855	0.692501	0.573834	0.6096	0.530101	0.540624	0.662402	0.662457	0.306877	0.346888	0.384279	0.458857	0.452631	0.352798	0.574969	0.515887	0.34934	0.264485	0.380106	0.367699	0.363318	0.372279	0.377479	0.457591	0.554512	0.31448	0.375799	0.288528	0.311988	0.331675	0.368923	0.394793	0.766684	0.278701	0.463059	0.483142	0.363553	0.442982	0.381535	0.37847	0.4176	0.710592
28.2982	0.51679	0.39718	0.475183	0.528738	0.395653	0.375813	0.497019	0.596197	0.75191	0.585425	0.597905	0.515116	0.585861	0.639887	0.679521	0.32251	0.305577	0.359008	0.457933	0.425308	0.36337	0.576789	0.505391	0.340233	0.279757	0.390792	0.408076	0.361052	0.334463	0.367713	0.484742	0.619849	0.340721	0.362627	0.271908	0.30889	0.347019	0.364344	0.427983	0.731501	0.359363	0.452153	0.506592	0.364902	0.460025	0.373721	0.435658	0.405631	0.652849
28.5421	0.505997	0.407946	0.439741	0.521117	0.419963	0.356492	0.498899	0.519356	0.618533	0.588124	0.613432	0.51736	0.639714	0.695373	0.689269	0.310048	0.340884	0.347351	0.495157	0.458416	0.367551	0.537417	0.524042	0.302056	0.246845	0.362469	0.386861	0.372395	0.353174	0.355711	0.462255	0.645843	0.284237	0.379215	0.252872	0.304985	0.337488	0.380418	0.348343	0.86008	0.319894	0.432718	0.493668	0.351242	0.41551	0.381828	0.376781	0.362614	0.647885
28.7861	0.487423	0.369121	0.46613	0.531457	0.410888	0.374782	0.474655	0.542807	0.732494	0.53203	0.656857	0.517551	0.635112	0.662874	0.699097	0.325582	0.320273	0.33549	0.482952	0.418878	0.376758	0.535711	0.518779	0.335088	0.23882	0.404216	0.395256	0.335919	0.360874	0.419419	0.456211	0.629623	0.311792	0.457327	0.214233	0.320763	0.377468	0.341339	0.352558	0.742772	0.335764	0.44376	0.487935	0.392363	0.428778	0.36105	0.396647	0.382711	0.632022
29.03	0.512086	0.411859	0.477894	0.533767	0.403105	0.373341	0.444462	0.545938	0.777338	0.624874	0.567481	0.54741	0.633557	0.69262	0.627542	0.325527	0.323031	0.381737	0.479348	0.415633	0.344936	0.52492	0.508067	0.320619	0.268323	0.374482	0.399176	0.341809	0.339254	0.394078	0.460198	0.575166	0.315298	0.402648	0.241004	0.312976	0.352339	0.374155	0.36221	0.801245	0.294962	0.464595	0.497481	0.361422	0.429266	0.348613	0.384925	0.432855	0.637661
29.274	0.524524	0.396313	0.460471	0.547419	0.424941	0.38608	0.48125	0.557171	0.712986	0.635294	0.611837	0.508982	0.618697	0.657213	0.672292	0.315758	0.311672	0.351941	0.479901	0.474707	0.392661	0.572023	0.540081	0.339322	0.221293	0.394726	0.412023	0.348563	0.305016	0.435158	0.437071	0.603344	0.31431	0.388234	0.313126	0.310501	0.336383	0.346657	0.435927	0.750684	0.312763	0.472745	0.481892	0.373408	0.421282	0.348035	0.369359	0.416989	0.642671
29.5179	0.527084	0.410632	0.44474	0.544019	0.436012	0.419267	0.493353	0.516234	0.71107	0.574505	0.648059	0.521984	0.591437	0.706119	0.698944	0.317224	0.36174	0.338896	0.453027	0.455343	0.385483	0.570427	0.490199	0.315885	0.260159	0.426766	0.410318	0.355811	0.355107	0.454186	0.461789	0.636154	0.302289	0.400973	0.274358	0.296544	0.396188	0.375155	0.39556	0.806353	0.341751	0.472961	0.504401	0.371813	0.395232	0.352561	0.392685	0.400178	0.645889
29.7619	0.483053	0.373969	0.458652	0.539734	0.423995	0.390827	0.484542	0.544763	0.701148	0.562237	0.635157	0.451412	0.563102	0.650173	0.694648	0.322578	0.36113	0.359167	0.497634	0.447458	0.389308	0.521442	0.524004	0.366104	0.275591	0.425712	0.379965	0.360335	0.340301	0.43097	0.488296	0.622928	0.356162	0.364602	0.270355	0.310589	0.375855	0.362304	0.434976	0.856117	0.321335	0.476418	0.505951	0.378179	0.422788	0.359329	0.38711	0.425078	0.649656
30.0058	0.50113	0.385421	0.459833	0.52622	0.418868	0.387071	0.495364	0.539821	0.743802	0.595254	0.656034	0.539435	0.576618	0.601439	0.672358	0.301117	0.328471	0.326247	0.496547	0.450734	0.418363	0.608348	0.508783	0.339564	0.275051	0.34865	0.386203	0.344818	0.355739	0.343804	0.4719	0.565017	0.331319	0.445637	0.28228	0.31783	0.352479	0.394628	0.481118	0.805487	0.343692	0.444088	0.477704	0.375289	0.442809	0.381272	0.40398	0.393984	0.678746
30.2498	0.527269	0.416243	0.440324	0.541744	0.407572	0.385048	0.486592	0.562152	0.743508	0.578133	0.653967	0.519308	0.684901	0.637979	0.665617	0.313851	0.326231	0.335419	0.483277	0.456611	0.38555	0.560499	0.487013	0.358525	0.271205	0.400389	0.403794	0.340207	0.383685	0.37554	0.471183	0.581709	0.314031	0.340946	0.341083	0.293993	0.342989	0.379447	0.385987	0.813665	0.329634	0.473898	0.498596	0.373215	0.443959	0.361945	0.380467	0.420259	0.64894
30.4937	0.51127	0.415517	0.466147	0.505907	0.415701	0.389561	0.430599	0.570127	0.748943	0.551979	0.683317	0.570855	0.631531	0.639165	0.731737	0.302045	0.30731	0.348457	0.498196	0.460139	0.382096	0.542262	0.560401	0.350081	0.306917	0.42127	0.416238	0.361939	0.356515	0.395159	0.437016	0.652127	0.304408	0.42276	0.215493	0.320752	0.337468	0.371912	0.451896	0.754808	0.324083	0.442523	0.496534	0.379138	0.38431	0.352016	0.399338	0.438319	0.627694
30.7377	0.535761	0.398395	0.434123	0.562849	0.447179	0.389755	0.474372	0.571525	0.699442	0.567229	0.624664	0.554369	0.60562	0.621737	0.700902	0.311434	0.349117	0.351864	0.48275	0.458121	0.376578	0.586818	0.512181	0.325566	0.270119	0.398552	0.383391	0.340803	0.341407	0.454068	0.446325	0.617617	0.319933	0.40296	0.216423	0.328197	0.418777	0.367272	0.401055	0.785431	0.320075	0.456293	0.475977	0.357846	0.412633	0.3755	0.406312	0.410618	0.695505
30.9816	0.534404	0.420618	0.44403	0.556923	0.42184	0.378605	0.494108	0.598623	0.664021	0.62553	0.653122	0.529073	0.62115	0.671208	0.640175	0.311823	0.338316	0.367458	0.474594	0.45082	0.374837	0.568386	0.566047	0.332247	0.327263	0.410783	0.389263	0.371336	0.366821	0.435296	0.50078	0.602865	0.284422	0.400096	0.238808	0.329041	0.357986	0.363582	0.391295	0.75591	0.314843	0.452955	0.457446	0.386771	0.446138	0.388745	0.397195	0.411154	0.677327
31.2256	0.5217	0.415508	0.474352	0.538833	0.4312	0.375135	0.509785	0.570096	0.749525	0.625149	0.632867	0.556639	0.649006	0.649106	0.67508	0.340635	0.328511	0.372931	0.487681	0.468579	0.391179	0.573758	0.543095	0.348414	0.28723	0.364467	0.395034	0.370773	0.369263	0.36803	0.489538	0.620838	0.329106	0.391736	0.265429	0.340806	0.401123	0.391989	0.425018	0.764719	0.320375	0.455206	0.480189	0.396337	0.42656	0.365239	0.406507	0.406561	0.641244
31.4695	0.550026	0.376186	0.462363	0.522171	0.42733	0.383872	0.470781	0.564358	0.688691	0.623001	0.658751	0.539145	0.632151	0.68255	0.651727	0.3612	0.335134	0.344759	0.494083	0.45327	0.394231	0.585597	0.519768	0.37798	0.324748	0.411731	0.395499	0.366866	0.328056	0.37182	0.434817	0.603739	0.302111	0.381792	0.265079	0.352755	0.371405	0.356874	0.444904	0.749225	0.356308	0.464703	0.500908	0.393968	0.434678	0.374842	0.403755	0.426967	0.614546
31.7135	0.504532	0.362811	0.468968	0.537768	0.434633	0.384538	0.496288	0.585853	0.715095	0.655619	0.612434	0.550349	0.592907	0.664668	0.738859	0.350616	0.3586	0.3429	0.496667	0.473342	0.422849	0.608158	0.528136	0.337431	0.294136	0.426054	0.402391	0.357888	0.302967	0.40389	0.474176	0.620863	0.337768	0.395334	0.280241	0.334921	0.343912	0.343312	0.409559	0.817848	0.317257	0.440522	0.51485	0.399849	0.438787	0.346856	0.398396	0.401128	0.668669
31.9574	0.518873	0.4247	0.472326	0.55104	0.422473	0.42291	0.494436	0.539766	0.709611	0.589988	0.638519	0.550757	0.667739	0.638026	0.738608	0.324431	0.339435	0.33623	0.52225	0.476686	0.403414	0.586298	0.519941	0.32821	0.305956	0.415793	0.414204	0.358082	0.365369	0.402905	0.510859	0.595765	0.33735	0.422186	0.233812	0.310753	0.345461	0.374092	0.45421	0.80004	0.324292	0.484908	0.489874	0.375779	0.439223	0.408122	0.395358	0.421093	0.642807
32.2014	0.561831	0.437035	0.445062	0.554927	0.421522	0.396303	0.502216	0.600076	0.723728	0.649236	0.649517	0.560185	0.61925	0.698572	0.726834	0.345423	0.332972	0.379398	0.470035	0.459826	0.388087	0.614616	0.53758	0.370527	0.300629	0.418285	0.393807	0.385015	0.331286	0.365779	0.465006	0.646129	0.29905	0.373859	0.293034	0.342103	0.35328	0.388244	0.423233	0.786015	0.334513	0.467931	0.474405	0.337087	0.464481	0.380142	0.394649	0.408138	0.632768
32.4453	0.529953	0.398464	0.471019	0.533819	0.444766	0.400975	0.520363	0.569754	0.723551	0.57558	0.640573	0.555621	0.633955	0.696784	0.730959	0.360484	0.386804	0.393164	0.495866	0.457215	0.419791	0.556106	0.554826	0.332657	0.248476	0.413931	0.411155	0.382128	0.330506	0.377167	0.498985	0.600759	0.347288	0.391288	0.233903	0.300819	0.376038	0.37671	0.40153	0.806259	0.344469	0.470904	0.511508	0.35177	0.431722	0.336039	0.421915	0.427404	0.660033
32.6893	0.506165	0.393239	0.442271	0.531533	0.43732	0.408986	0.476061	0.617873	0.689273	0.620319	0.6177	0.527802	0.661659	0.6328	0.735169	0.344976	0.329146	0.381988	0.434763	0.479	0.369253	0.58931	0.512729	0.346424	0.293732	0.419057	0.427558	0.371007	0.349564	0.415385	0.522963	0.572528	0.30744	0.328859	0.237165	0.327155	0.392596	0.370971	0.439029	0.731548	0.302758	0.494871	0.502356	0.378792	0.418825	0.40084	0.402147	0.389291	0.657854
32.9332	0.536785	0.372541	0.471077	0.531777	0.448844	0.433984	0.497106	0.603375	0.721044	0.612926	0.617372	0.556854	0.671553	0.643966	0.711661	0.352302	0.345678	0.3577	0.501117	0.478288	0.399402	0.611287	0.557624	0.366906	0.3086	0.407792	0.434552	0.402479	0.355975	0.378732	0.450055	0.68477	0.347977	0.418848	0.283967	0.292451	0.377071	0.386095	0.388128	0.771313	0.315877	0.497557	0.512451	0.420821	0.460119	0.401489	0.388696	0.408827	0.627113
33.1772	0.527817	0.421481	0.463081	0.549468	0.434947	0.397451	0.517747	0.593161	0.730598	0.60698	0.639685	0.566679	0.623024	0.647645	0.76459	0.333325	0.331552	0.407949	0.495107	0.459788	0.400357	0.564134	0.525497	0.38152	0.281015	0.408509	0.404029	0.388196	0.364533	0.389891	0.503566	0.674063	0.322329	0.393856	0.24769	0.322662	0.350285	0.402185	0.407516	0.67572	0.300846	0.52187	0.500386	0.357716	0.467887	0.367521	0.439843	0.421035	0.67935
33.4211	0.549441	0.42135	0.451251	0.549255	0.45476	0.380492	0.481312	0.576027	0.700516	0.609863	0.672346	0.544939	0.633849	0.690511	0.787535	0.349125	0.381765	0.304461	0.479718	0.473853	0.38662	0.616909	0.525962	0.34218	0.281288	0.410116	0.407873	0.376659	0.363743	0.38293	0.4929	0.61488	0.309483	0.391779	0.24373	0.333912	0.364196	0.37705	0.458562	0.77791	0.34031	0.463121	0.491787	0.360135	0.449317	0.385642	0.416505	0.454351	0.661828
33.6651	0.516816	0.403996	0.460492	0.567557	0.425433	0.411732	0.50963	0.583496	0.74353	0.628506	0.674988	0.570948	0.643517	0.705137	0.754898	0.33354	0.34825	0.377089	0.484648	0.467897	0.412914	0.579418	0.528939	0.392542	0.299607	0.394402	0.378852	0.35294	0.384188	0.402878	0.515026	0.686169	0.320501	0.392188	0.286523	0.354161	0.359467	0.381955	0.405162	0.807291	0.352732	0.478297	0.496621	0.377972	0.498276	0.403461	0.380426	0.446358	0.705305
33.909	0.555534	0.420679	0.460024	0.540854	0.422597	0.415629	0.495656	0.567285	0.758694	0.597873	0.673668	0.554156	0.639242	0.665288	0.80074	0.318982	0.355394	0.405682	0.518296	0.460671	0.372834	0.601224	0.553359	0.36476	0.297376	0.426515	0.433523	0.383557	0.369572	0.398289	0.493173	0.612126	0.283225	0.39471	0.263296	0.329855	0.371092	0.365325	0.417297	0.789918	0.323745	0.436483	0.500806	0.38591	0.478644	0.370406	0.43266	0.401042	0.674237
34.153	0.574491	0.369332	0.451565	0.577816	0.437545	0.407372	0.505666	0.599655	0.74491	0.634657	0.637186	0.562988	0.607944	0.66237	0.69358	0.327328	0.343702	0.344207	0.484381	0.46785	0.390863	0.591115	0.548521	0.351972	0.285298	0.391286	0.428095	0.390419	0.390711	0.434598	0.475143	0.606462	0.287016	0.413803	0.266565	0.345214	0.363601	0.382098	0.436279	0.790842	0.335051	0.475544	0.481574	0.39467	0.474658	0.383313	0.414203	0.424432	0.617934
34.3969	0.569317	0.436088	0.463554	0.531576	0.441298	0.459229	0.493204	0.593011	0.751743	0.63475	0.654101	0.575083	0.613153	0.676233	0.677248	0.290524	0.387163	0.376716	0.544123	0.455136	0.387522	0.570267	0.554047	0.366653	0.270131	0.421828	0.40055	0.357792	0.376787	0.388945	0.50598	0.710921	0.350555	0.408658	0.326724	0.305533	0.363796	0.36885	0.419454	0.775071	0.333051	0.492081	0.498321	0.418618	0.455769	0.356125	0.39415	0.443055	0.639457
34.6409	0.558819	0.42642	0.450408	0.554131	0.466986	0.394324	0.525133	0.551657	0.698365	0.642352	0.692203	0.540956	0.605394	0.666718	0.6692	0.346697	0.373192	0.345537	0.520115	0.481961	0.380533	0.617692	0.539743	0.380494	0.302345	0.41832	0.410849	0.376728	0.351893	0.420684	0.477254	0.595607	0.34302	0.448539	0.232097	0.312049	0.356385	0.396554	0.482197	0.846094	0.338628	0.432419	0.516672	0.374784	0.474704	0.386662	0.37627	0.425444	0.638383
34.8848	0.572913	0.438228	0.417507	0.569941	0.446173	0.40248	0.491985	0.591975	0.783086	0.629661	0.676158	0.54646	0.61513	0.670608	0.676649	0.312589	0.334785	0.392649	0.516589	0.481866	0.418453	0.580206	0.524942	0.387197	0.302513	0.431547	0.420652	0.399085	0.367479	0.418229	0.495302	0.66523	0.296528	0.389104	0.228985	0.347659	0.329913	0.433536	0.420693	0.822598	0.315763	0.48121	0.50914	0.398002	0.446248	0.369888	0.449864	0.429795	0.646123
35.1288	0.569354	0.439906	0.503387	0.609044	0.449583	0.42434	0.524588	0.605146	0.735666	0.642696	0.690313	0.577948	0.622887	0.671099	0.705167	0.291418	0.36709	0.370249	0.513582	0.493155	0.422481	0.586402	0.526385	0.374761	0.306815	0.414931	0.406865	0.392524	0.311272	0.394439	0.424034	0.654567	0.313151	0.392028	0.289668	0.315051	0.371599	0.374829	0.410749	0.81196	0.324508	0.466778	0.504903	0.380867	0.480717	0.376995	0.46072	0.441451	0.659029
35.3727	0.541552	0.421169	0.482126	0.573324	0.440018	0.396131	0.496806	0.561131	0.747686	0.630086	0.694151	0.579132	0.644798	0.687339	0.667143	0.365384	0.350266	0.370537	0.468605	0.485876	0.393861	0.579792	0.521438	0.36615	0.314531	0.426155	0.401109	0.391329	0.329259	0.379009	0.478825	0.614212	0.377079	0.413891	0.265573	0.35974	0.383186	0.376803	0.447136	0.781438	0.353722	0.488713	0.501167	0.38957	0.451327	0.372568	0.422437	0.431093	0.694983
35.6167	0.575434	0.413402	0.42088	0.550152	0.477989	0.422206	0.487822	0.589595	0.76709	0.647735	0.676465	0.585275	0.605571	0.687141	0.726173	0.323724	0.369042	0.337898	0.519156	0.513613	0.402043	0.617671	0.558581	0.386886	0.322438	0.402558	0.460533	0.376919	0.372588	0.382425	0.493261	0.564531	0.281093	0.394573	0.258065	0.337988	0.372195	0.379482	0.422548	0.788948	0.335743	0.47389	0.534843	0.396375	0.50133	0.361901	0.44377	0.42327	0.632564
35.8606	0.523531	0.440514	0.452268	0.580607	0.46623	0.422032	0.497488	0.610584	0.723306	0.597698	0.603179	0.551207	0.615272	0.673418	0.757244	0.368371	0.374556	0.378957	0.493124	0.464531	0.430344	0.619609	0.588047	0.395008	0.288285	0.40701	0.437361	0.367512	0.351362	0.402732	0.478636	0.616609	0.313939	0.391215	0.267352	0.335497	0.40174	0.37809	0.471777	0.765516	0.301907	0.493865	0.539818	0.362327	0.476021	0.400919	0.4209	0.440935	0.667437
36.1046	0.555094	0.452508	0.461925	0.581407	0.421874	0.418139	0.473833	0.605073	0.75408	0.61149	0.693332	0.561288	0.645762	0.69057	0.685776	0.363488	0.373532	0.376695	0.525717	0.480228	0.399053	0.599293	0.551329	0.370186	0.310707	0.397063	0.438179	0.381685	0.381216	0.429652	0.485211	0.585451	0.337938	0.431647	0.269834	0.363278	0.355535	0.37558	0.484858	0.816786	0.333911	0.464299	0.494795	0.412649	0.423683	0.418583	0.419779	0.43455	0.664842
36.3485	0.557959	0.420607	0.457221	0.526569	0.428168	0.407443	0.509832	0.610641	0.766229	0.650812	0.66888	0.564855	0.633233	0.72612	0.750848	0.35948	0.382947	0.374094	0.513487	0.488341	0.381217	0.609353	0.511935	0.375496	0.276424	0.420208	0.428621	0.379353	0.336279	0.438044	0.443054	0.622829	0.321179	0.368632	0.308168	0.323365	0.394888	0.41373	0.426706	0.838582	0.360309	0.491849	0.510497	0.374356	0.448561	0.419962	0.43038	0.447057	0.709019
36.5925	0.545482	0.438575	0.482049	0.562131	0.472097	0.442502	0.515162	0.573178	0.747205	0.688486	0.644619	0.555566	0.663948	0.685614	0.734813	0.303015	0.375144	0.39239	0.510725	0.500986	0.388941	0.594488	0.572327	0.382274	0.273114	0.434141	0.451696	0.372214	0.382698	0.399901	0.510824	0.583224	0.358543	0.439353	0.267717	0.32859	0.355461	0.396293	0.41651	0.721195	0.365488	0.503198	0.520615	0.372997	0.459888	0.38597	0.429407	0.443815	0.634838
36.8364	0.559061	0.438473	0.458374	0.573105	0.479446	0.429893	0.513961	0.588108	0.765942	0.618488	0.713394	0.548717	0.639375	0.687416	0.722126	0.324145	0.358543	0.397692	0.530978	0.504655	0.400723	0.61523	0.544925	0.378682	0.315928	0.398726	0.435024	0.394801	0.354357	0.428382	0.490448	0.618912	0.325475	0.379241	0.262642	0.34193	0.37787	0.396245	0.429066	0.775422	0.322255	0.480877	0.500095	0.400636	0.491538	0.409737	0.44177	0.41798	0.71389
37.0804	0.578118	0.374099	0.477394	0.590836	0.43978	0.437955	0.529269	0.584733	0.729268	0.633316	0.703898	0.573098	0.63249	0.666046	0.690872	0.370803	0.364695	0.390259	0.475689	0.555371	0.394659	0.59673	0.544148	0.381764	0.336919	0.436396	0.417954	0.384331	0.35928	0.382222	0.505424	0.602953	0.309996	0.474599	0.216464	0.335575	0.348413	0.392984	0.444611	0.812591	0.327842	0.506836	0.512818	0.395805	0.4884	0.388281	0.445412	0.444785	0.713141
37.3243	0.563003	0.436968	0.460451	0.57008	0.432995	0.421718	0.535355	0.598603	0.788107	0.635653	0.577836	0.610875	0.62241	0.663358	0.693179	0.356731	0.374032	0.369345	0.535917	0.500384	0.413647	0.599971	0.509309	0.371833	0.318412	0.403491	0.442918	0.395752	0.353434	0.400563	0.52043	0.63712	0.315892	0.389907	0.266435	0.33441	0.362476	0.355704	0.471696	0.826601	0.342383	0.49774	0.502733	0.406284	0.472723	0.396557	0.422266	0.473766	0.650419
37.5683	0.554384	0.430584	0.477254	0.583407	0.443001	0.401372	0.507311	0.591523	0.786092	0.644609	0.610942	0.546481	0.62992	0.708528	0.748606	0.365566	0.382913	0.37619	0.521319	0.491595	0.386982	0.599307	0.578069	0.379042	0.314254	0.405263	0.453352	0.389313	0.379491	0.433376	0.456839	0.63122	0.322374	0.352622	0.256176	0.332408	0.365943	0.414936	0.485432	0.795742	0.362918	0.466957	0.52234	0.381894	0.483321	0.39767	0.406108	0.436252	0.686079
37.8122	0.589032	0.442312	0.470422	0.612116	0.452452	0.412789	0.512392	0.590638	0.764421	0.64861	0.690663	0.637124	0.647733	0.717592	0.820388	0.329914	0.372917	0.398044	0.526533	0.49313	0.424404	0.614786	0.544582	0.345326	0.318031	0.443627	0.430264	0.38862	0.36473	0.402901	0.45363	0.586619	0.352998	0.405583	0.280625	0.302443	0.370994	0.379493	0.485809	0.848392	0.379099	0.484848	0.528101	0.367254	0.462552	0.383065	0.439226	0.471991	0.660795
38.0562	0.587264	0.4269	0.472037	0.577533	0.467684	0.412469	0.511992	0.615841	0.766677	0.625852	0.65773	0.60544	0.663653	0.75891	0.737882	0.368719	0.387902	0.383249	0.507245	0.489191	0.421559	0.629259	0.543638	0.368806	0.325283	0.413355	0.426638	0.366518	0.390085	0.413917	0.53342	0.647724	0.335741	0.406448	0.324579	0.351259	0.379199	0.411622	0.453255	0.765864	0.32872	0.468828	0.506959	0.392987	0.426897	0.392959	0.396924	0.445012	0.621595
38.3001	0.558255	0.440306	0.473862	0.585467	0.452208	0.41241	0.526819	0.613093	0.736545	0.619105	0.684063	0.600532	0.633482	0.713898	0.797934	0.365219	0.384493	0.373848	0.50238	0.504433	0.389784	0.580955	0.562071	0.384834	0.340556	0.413094	0.411369	0.383689	0.356263	0.385356	0.555467	0.584672	0.303525	0.429421	0.281387	0.339442	0.346567	0.38629	0.476957	0.775896	0.329656	0.4753	0.531353	0.420174	0.47206	0.39731	0.463566	0.431828	0.638966
38.5441	0.596029	0.429885	0.476194	0.558653	0.449128	0.430782	0.521296	0.597517	0.784356	0.669818	0.668406	0.588678	0.63248	0.687343	0.719876	0.332374	0.374506	0.404838	0.516009	0.520872	0.442503	0.59218	0.579788	0.39816	0.348977	0.406575	0.483229	0.398048	0.322069	0.402312	0.457615	0.616655	0.358541	0.409407	0.287157	0.327466	0.391369	0.384019	0.471521	0.830866	0.309872	0.464888	0.520627	0.394174	0.47546	0.408862	0.428167	0.476457	0.708812
38.788	0.533525	0.437881	0.487684	0.612086	0.470515	0.426032	0.517448	0.606902	0.787288	0.64149	0.64453	0.622305	0.635863	0.689474	0.771204	0.381844	0.385516	0.344056	0.523593	0.499552	0.436373	0.596151	0.559963	0.403063	0.338295	0.417116	0.415335	0.406163	0.384902	0.367065	0.478493	0.590233	0.365484	0.425601	0.23821	0.382515	0.401511	0.403588	0.433141	0.778888	0.360426	0.49079	0.509378	0.380243	0.48221	0.422631	0.391636	0.431219	0.690949
39.032	0.552849	0.424959	0.469089	0.594513	0.472311	0.411809	0.537215	0.59659	0.765415	0.702509	0.667476	0.585266	0.662466	0.712254	0.735579	0.337474	0.372038	0.381694	0.521772	0.506169	0.40856	0.617338	0.562481	0.393203	0.345188	0.427223	0.408325	0.380849	0.367088	0.383109	0.483019	0.637869	0.286624	0.438833	0.296407	0.339855	0.347749	0.384606	0.471139	0.844152	0.336456	0.483975	0.550788	0.430848	0.483272	0.391769	0.46384	0.469815	0.670535
39.2759	0.58539	0.438166	0.523993	0.578182	0.478026	0.482228	0.528417	0.599991	0.814033	0.64591	0.711264	0.58259	0.649496	0.685619	0.710974	0.317462	0.375981	0.378073	0.51849	0.534569	0.41613	0.582647	0.569773	0.370261	0.345814	0.426975	0.425941	0.401488	0.33147	0.399824	0.492925	0.63571	0.318452	0.423842	0.328623	0.358513	0.417977	0.429057	0.44805	0.877404	0.361708	0.48938	0.515875	0.415976	0.480217	0.389775	0.430747	0.447205	0.729091
39.5199	0.56742	0.450451	0.503372	0.584663	0.476422	0.435184	0.513085	0.570346	0.775604	0.620881	0.724166	0.572271	0.61905	0.677935	0.745825	0.34752	0.405037	0.414989	0.545827	0.538669	0.426839	0.609541	0.584289	0.403044	0.31477	0.425326	0.43123	0.388881	0.383971	0.400298	0.516354	0.580497	0.324851	0.456645	0.30498	0.386731	0.389009	0.383928	0.452775	0.800693	0.371238	0.50796	0.535998	0.410145	0.470599	0.387482	0.433773	0.465159	0.684038
39.7638	0.572757	0.442764	0.474552	0.574971	0.465864	0.45661	0.495758	0.619188	0.779679	0.666653	0.687146	0.605275	0.661654	0.702261	0.737257	0.354425	0.361828	0.372488	0.489355	0.490609	0.401849	0.616715	0.572325	0.409039	0.320059	0.406955	0.456454	0.388186	0.387824	0.417019	0.488056	0.62231	0.342692	0.410081	0.273998	0.334514	0.371697	0.403328	0.471909	0.773037	0.347183	0.469459	0.530361	0.36989	0.447457	0.414177	0.425869	0.44191	0.711849
40.0078	0.56604	0.455842	0.502811	0.573353	0.488313	0.46073	0.51848	0.621874	0.834047	0.655432	0.707277	0.587329	0.602441	0.727396	0.729845	0.385409	0.386508	0.340883	0.544088	0.530638	0.395428	0.637127	0.572077	0.374059	0.335081	0.429955	0.454572	0.400222	0.369792	0.389556	0.474404	0.623197	0.34864	0.405546	0.310645	0.35274	0.366261	0.376179	0.431061	0.792268	0.369485	0.488229	0.550398	0.38894	0.474502	0.415857	0.437925	0.435557	0.662596
40.2517	0.557055	0.434287	0.504112	0.58539	0.469312	0.431133	0.529373	0.585945	0.828406	0.625931	0.699245	0.582119	0.646012	0.65624	0.758045	0.369398	0.362112	0.403224	0.518274	0.482869	0.428299	0.613194	0.556263	0.420241	0.322778	0.414454	0.469369	0.407648	0.364092	0.400007	0.505502	0.613448	0.352442	0.400549	0.299976	0.334202	0.351099	0.428047	0.488492	0.782942	0.368638	0.471661	0.506367	0.385386	0.465283	0.394733	0.428529	0.427953	0.64858
40.4957	0.576556	0.378784	0.494717	0.608677	0.454724	0.435195	0.557038	0.614705	0.746256	0.682855	0.708284	0.618365	0.648372	0.699295	0.69672	0.355206	0.391556	0.414304	0.56282	0.504763	0.425785	0.588248	0.568892	0.379699	0.316851	0.442848	0.418765	0.385683	0.375489	0.433941	0.519061	0.6306	0.358275	0.364423	0.303134	0.360273	0.419308	0.419224	0.452439	0.799123	0.320106	0.483015	0.534917	0.426639	0.461476	0.440235	0.435493	0.4736	0.70488
40.7396	0.5598	0.43837	0.508775	0.597028	0.476742	0.446954	0.518496	0.595811	0.788552	0.645088	0.717122	0.609481	0.632169	0.751978	0.715235	0.345715	0.412811	0.385046	0.569465	0.501602	0.377374	0.628053	0.557955	0.384199	0.320189	0.448703	0.456087	0.387586	0.384711	0.413477	0.459588	0.613138	0.335947	0.399375	0.30504	0.355702	0.384996	0.39662	0.494991	0.775703	0.363599	0.480755	0.505547	0.411753	0.464674	0.394334	0.458891	0.466088	0.689303
40.9836	0.58661	0.399557	0.492774	0.581352	0.481278	0.450649	0.522029	0.5847	0.793835	0.668984	0.767841	0.625898	0.649866	0.765945	0.754528	0.324988	0.37853	0.379844	0.516691	0.505059	0.404605	0.613065	0.571458	0.404388	0.324617	0.408577	0.464291	0.394767	0.306467	0.416131	0.535756	0.551313	0.361326	0.396601	0.266931	0.329537	0.363761	0.411366	0.50687	0.753845	0.341665	0.484258	0.537912	0.39418	0.486239	0.410551	0.430981	0.478314	0.704953
41.2275	0.622032	0.466696	0.486669	0.612629	0.478884	0.438659	0.522784	0.584833	0.80469	0.648892	0.709147	0.609042	0.670642	0.653522	0.809374	0.36293	0.373468	0.356882	0.519324	0.51536	0.401811	0.583216	0.542052	0.368926	0.316393	0.469964	0.461374	0.399579	0.395347	0.443909	0.509673	0.611764	0.30028	0.410057	0.298117	0.359076	0.364335	0.40592	0.442677	0.815222	0.365758	0.518442	0.527518	0.444947	0.442241	0.424435	0.43589	0.47884	0.724502
41.4715	0.599101	0.41981	0.500362	0.596085	0.45354	0.419856	0.508273	0.657946	0.741006	0.648466	0.703152	0.563823	0.624351	0.712993	0.723163	0.372107	0.380124	0.369795	0.538646	0.523441	0.421544	0.595759	0.559301	0.389573	0.327937	0.444072	0.43864	0.415232	0.356674	0.37131	0.530195	0.593424	0.323137	0.41946	0.254045	0.348099	0.362154	0.413246	0.427168	0.817597	0.360147	0.487415	0.546646	0.422797	0.460055	0.394085	0.467129	0.459724	0.642691
41.7154	0.58861	0.399658	0.494106	0.577508	0.502335	0.463269	0.527738	0.599477	0.75652	0.65663	0.687742	0.575661	0.600519	0.752261	0.728955	0.319671	0.376218	0.393546	0.538966	0.503697	0.45073	0.605051	0.568063	0.388993	0.324479	0.470086	0.461187	0.400007	0.353969	0.448049	0.548275	0.665841	0.318399	0.455741	0.299155	0.370583	0.354603	0.41899	0.488824	0.804195	0.355833	0.494358	0.542869	0.420067	0.457959	0.412784	0.435786	0.462831	0.686762
41.9594	0.584999	0.457461	0.527665	0.598742	0.492499	0.445504	0.526641	0.627509	0.748519	0.600504	0.656863	0.613484	0.667575	0.705271	0.749049	0.352541	0.442278	0.432805	0.571392	0.529092	0.40599	0.607196	0.592453	0.38562	0.346212	0.421292	0.46591	0.403407	0.365668	0.405554	0.522106	0.602023	0.339616	0.407383	0.26376	0.347348	0.371805	0.436103	0.473102	0.823055	0.364433	0.471461	0.508549	0.398963	0.506047	0.45214	0.454401	0.440023	0.679106
42.2033	0.56441	0.431679	0.505138	0.60547	0.481121	0.41517	0.518996	0.621305	0.804909	0.653273	0.651119	0.637974	0.64818	0.707439	0.699451	0.387083	0.389726	0.403698	0.547195	0.544213	0.449817	0.613987	0.561306	0.407285	0.360371	0.435317	0.416484	0.39373	0.343889	0.402026	0.483252	0.637766	0.332686	0.36203	0.32313	0.352763	0.407186	0.415652	0.482134	0.841285	0.331042	0.512621	0.537498	0.402107	0.459655	0.422871	0.418992	0.45815	0.726998
42.4473	0.58749	0.515848	0.526296	0.594464	0.472581	0.459281	0.54089	0.624786	0.813272	0.660212	0.737507	0.610053	0.665532	0.710108	0.747562	0.381089	0.382212	0.419065	0.541378	0.513546	0.41806	0.614119	0.576659	0.389453	0.33414	0.445631	0.43282	0.406234	0.41552	0.415187	0.539482	0.609201	0.321356	0.420226	0.319732	0.328656	0.390602	0.416103	0.460522	0.83987	0.332383	0.458653	0.532436	0.419417	0.466498	0.394582	0.455762	0.457305	0.672626
42.6912	0.55701	0.428953	0.530495	0.607857	0.507367	0.48025	0.570816	0.636458	0.799715	0.644042	0.723206	0.589496	0.641376	0.752563	0.776176	0.347482	0.379951	0.386606	0.545241	0.508962	0.41627	0.616443	0.595122	0.386728	0.322882	0.43189	0.445033	0.416916	0.350334	0.408357	0.538884	0.621493	0.279814	0.359528	0.237932	0.368093	0.350989	0.420269	0.475138	0.869907	0.31897	0.504991	0.53935	0.384767	0.447378	0.432832	0.452054	0.457742	0.663148
42.9352	0.598163	0.484265	0.506679	0.575453	0.466601	0.440486	0.537401	0.59826	0.785116	0.678323	0.686197	0.611574	0.652385	0.710339	0.772267	0.385337	0.403702	0.407683	0.578876	0.567357	0.413002	0.615623	0.558148	0.377887	0.33466	0.411268	0.433002	0.407057	0.364433	0.424791	0.535871	0.540913	0.29489	0.400673	0.289205	0.368786	0.404179	0.400507	0.454167	0.861411	0.361598	0.51599	0.537409	0.443375	0.433581	0.423932	0.439712	0.462181	0.699475
43.1791	0.621101	0.406421	0.527128	0.575882	0.499854	0.425624	0.527026	0.627209	0.736358	0.686072	0.612302	0.601768	0.617412	0.73435	0.730729	0.388993	0.447762	0.431189	0.561722	0.53797	0.418382	0.667612	0.577954	0.442993	0.323995	0.426933	0.434653	0.417205	0.32809	0.448766	0.55941	0.595238	0.312072	0.482221	0.254082	0.343133	0.370544	0.384985	0.463529	0.802443	0.355612	0.479863	0.539852	0.386536	0.452802	0.41173	0.450462	0.465	0.687459
43.4231	0.570595	0.439004	0.539778	0.587144	0.476486	0.440799	0.541501	0.599699	0.752117	0.694272	0.728737	0.612883	0.647987	0.750879	0.728724	0.355136	0.407958	0.394651	0.532084	0.5572	0.412589	0.622541	0.574269	0.39956	0.343357	0.43506	0.450663	0.414444	0.363087	0.415578	0.540892	0.653354	0.342679	0.458702	0.256013	0.349293	0.371412	0.422036	0.441904	0.819086	0.342336	0.484627	0.518605	0.45899	0.38937	0.427978	0.43364	0.471834	0.693806
43.667	0.589597	0.445326	0.50657	0.603143	0.514861	0.437178	0.514382	0.655193	0.745465	0.666814	0.675869	0.615071	0.650022	0.727651	0.764034	0.364729	0.385169	0.376214	0.573672	0.504275	0.476423	0.611768	0.568065	0.434196	0.328486	0.420933	0.452071	0.443107	0.348271	0.462792	0.588448	0.626996	0.338838	0.46706	0.362145	0.370863	0.377428	0.404041	0.522512	0.88972	0.354049	0.481797	0.526357	0.388625	0.476642	0.408501	0.415952	0.486026	0.663398
43.911	0.596386	0.433826	0.563766	0.598634	0.492129	0.459546	0.509105	0.628706	0.824521	0.66493	0.684239	0.609887	0.636926	0.710232	0.74458	0.39079	0.378654	0.421198	0.570731	0.517598	0.414764	0.610983	0.56516	0.440163	0.33259	0.431684	0.464416	0.391604	0.378793	0.42755	0.559726	0.693081	0.322859	0.466865	0.327542	0.376858	0.348218	0.388148	0.467014	0.869938	0.347781	0.477436	0.518127	0.406856	0.45008	0.420064	0.428494	0.498157	0.715024
44.1549	0.633492	0.462394	0.523817	0.599147	0.480623	0.452272	0.563108	0.628573	0.748341	0.648484	0.715536	0.617403	0.661687	0.70763	0.754589	0.387864	0.37756	0.351929	0.573016	0.563523	0.402999	0.648119	0.600836	0.405235	0.348612	0.430431	0.434851	0.425301	0.395344	0.399865	0.504584	0.642796	0.347213	0.404775	0.27651	0.352614	0.371221	0.425547	0.517513	0.866644	0.348477	0.500206	0.531663	0.402221	0.462275	0.418802	0.432655	0.465674	0.728848
44.3989	0.591728	0.485233	0.530355	0.566737	0.493933	0.455499	0.53216	0.63599	0.790379	0.725688	0.692214	0.624307	0.616764	0.713234	0.823414	0.371955	0.377827	0.416657	0.565318	0.55555	0.425278	0.654986	0.596113	0.407353	0.329247	0.431515	0.481506	0.411147	0.412556	0.41314	0.535026	0.578656	0.337891	0.398765	0.317079	0.352649	0.404238	0.437997	0.432363	0.841822	0.35557	0.495698	0.555124	0.412756	0.4352	0.383698	0.426836	0.455168	0.736024
44.6428	0.620876	0.437657	0.537482	0.565177	0.481518	0.458491	0.554318	0.64699	0.739434	0.672582	0.679795	0.649359	0.666358	0.736664	0.716941	0.386717	0.392573	0.397704	0.541602	0.527353	0.444903	0.645767	0.566583	0.408032	0.357039	0.411925	0.492164	0.416406	0.378635	0.423642	0.545412	0.629234	0.372868	0.374101	0.308474	0.338913	0.392012	0.463386	0.479352	0.855819	0.348807	0.505116	0.530471	0.396948	0.463219	0.392636	0.44378	0.471485	0.715663
44.8868	0.588776	0.45033	0.545609	0.578046	0.480814	0.458908	0.512843	0.635221	0.856803	0.704336	0.703806	0.649762	0.669036	0.727938	0.71424	0.367338	0.410709	0.4261	0.516275	0.547681	0.411963	0.637878	0.561538	0.407299	0.375974	0.414017	0.459588	0.400608	0.395471	0.432289	0.560231	0.620281	0.342019	0.429069	0.308135	0.365114	0.387167	0.405769	0.497858	0.78789	0.35346	0.471207	0.533166	0.404408	0.432154	0.428462	0.475636	0.439971	0.717913
45.1307	0.594027	0.456075	0.513673	0.602596	0.499289	0.460773	0.56216	0.640269	0.813627	0.612501	0.674048	0.659631	0.640706	0.72426	0.716364	0.361904	0.389248	0.410105	0.568555	0.53928	0.422445	0.613047	0.571201	0.438334	0.355276	0.461795	0.436874	0.402678	0.387337	0.447898	0.543499	0.643258	0.34243	0.400407	0.386505	0.392807	0.392367	0.417718	0.497596	0.832748	0.36905	0.463757	0.516393	0.407138	0.41838	0.39885	0.436308	0.438682	0.702277
45.3747	0.611405	0.479286	0.539911	0.571914	0.506726	0.470814	0.563951	0.657558	0.80559	0.66655	0.709122	0.600956	0.610801	0.7692	0.726609	0.383061	0.408638	0.368915	0.566666	0.531587	0.428465	0.623664	0.581663	0.400345	0.336045	0.446285	0.466144	0.398905	0.393933	0.421903	0.527358	0.649269	0.30977	0.40413	0.298324	0.33301	0.39488	0.420289	0.491899	0.829772	0.356449	0.486267	0.541658	0.417344	0.466771	0.42148	0.454316	0.506695	0.73424
45.6186	0.602972	0.412563	0.523592	0.600476	0.532887	0.46598	0.53916	0.634249	0.792038	0.659023	0.667556	0.574637	0.662368	0.703902	0.778687	0.369058	0.372127	0.464589	0.553065	0.509152	0.401617	0.677021	0.568462	0.423305	0.352005	0.460401	0.484761	0.380146	0.375808	0.418817	0.518695	0.603455	0.323979	0.424225	0.297009	0.37699	0.433394	0.399995	0.46955	0.817078	0.376775	0.509986	0.528735	0.371609	0.454829	0.424283	0.43665	0.458373	0.694509
45.8626	0.595183	0.478064	0.532839	0.5666	0.502658	0.464092	0.553987	0.634134	0.816443	0.703123	0.685948	0.614566	0.650055	0.725866	0.743689	0.387726	0.414103	0.43784	0.525147	0.536778	0.407858	0.668171	0.573404	0.408537	0.343905	0.46189	0.449634	0.42117	0.388341	0.409045	0.570569	0.623739	0.313508	0.413364	0.293795	0.354905	0.373447	0.420329	0.498512	0.820133	0.370397	0.512277	0.550731	0.414823	0.441105	0.44105	0.433717	0.462978	0.713427
46.1065	0.612627	0.433289	0.589985	0.608394	0.481233	0.463604	0.550266	0.641945	0.847532	0.690647	0.649278	0.631125	0.643778	0.721296	0.699822	0.364736	0.422085	0.397721	0.54656	0.531024	0.420709	0.647319	0.561442	0.399735	0.378448	0.440689	0.476593	0.421605	0.38161	0.412287	0.568185	0.654049	0.309324	0.431724	0.344252	0.370101	0.352452	0.415093	0.48549	0.826978	0.348823	0.508629	0.55748	0.430063	0.473386	0.443261	0.464078	0.467755	0.703968
46.3505	0.618587	0.449497	0.510273	0.608611	0.498963	0.424365	0.519448	0.684619	0.844193	0.684208	0.737316	0.615497	0.653517	0.713966	0.776594	0.345698	0.409294	0.403358	0.547206	0.592401	0.412581	0.678249	0.558727	0.40625	0.379943	0.419058	0.469009	0.41733	0.409225	0.409012	0.566458	0.704721	0.307082	0.425437	0.32968	0.379665	0.400399	0.401578	0.503599	0.894282	0.345198	0.502923	0.524624	0.430107	0.441522	0.432729	0.469651	0.500146	0.742947
46.5944	0.607902	0.4864	0.5542	0.632293	0.490582	0.449944	0.534017	0.61113	0.827317	0.686144	0.691897	0.608415	0.651808	0.741893	0.81629	0.32756	0.403976	0.425257	0.595857	0.572792	0.430719	0.649499	0.569717	0.441753	0.317354	0.446127	0.451752	0.410773	0.344171	0.408514	0.554191	0.675137	0.32679	0.456196	0.345541	0.388194	0.395093	0.422218	0.5091	0.796685	0.356009	0.496319	0.539747	0.414779	0.431233	0.396773	0.446548	0.467883	0.735587
46.8384	0.610192	0.465172	0.528568	0.615791	0.502592	0.499392	0.539682	0.600374	0.792325	0.691383	0.71666	0.600228	0.64189	0.754969	0.772662	0.365865	0.393383	0.401649	0.587149	0.533807	0.449324	0.662134	0.561511	0.442336	0.338382	0.456615	0.514997	0.390801	0.363993	0.426053	0.533616	0.675935	0.31517	0.444845	0.322034	0.355005	0.374791	0.427959	0.424847	0.78099	0.356038	0.493385	0.554024	0.417975	0.450027	0.416275	0.451346	0.470312	0.693884
47.0823	0.634288	0.458184	0.532206	0.6264	0.502721	0.495254	0.519448	0.641837	0.763923	0.703056	0.6783	0.652898	0.688412	0.754263	0.779144	0.345969	0.365831	0.383851	0.529471	0.551109	0.442385	0.662483	0.568943	0.401823	0.330819	0.457328	0.434154	0.411848	0.428926	0.395945	0.521188	0.678405	0.351609	0.424473	0.360977	0.380506	0.390713	0.434859	0.488167	0.795977	0.371377	0.499912	0.574344	0.439009	0.449394	0.422886	0.472071	0.489412	0.688311
47.3263	0.590116	0.49982	0.556202	0.645916	0.511142	0.448733	0.519683	0.648335	0.785882	0.643943	0.716018	0.583968	0.711523	0.741748	0.786941	0.330327	0.427185	0.365228	0.575549	0.566179	0.439524	0.6587	0.563596	0.439092	0.327098	0.467429	0.465742	0.42812	0.388557	0.451604	0.512161	0.622304	0.348356	0.410821	0.327427	0.381826	0.371816	0.42551	0.474625	0.760831	0.314994	0.5014	0.547037	0.425636	0.45809	0.427939	0.464149	0.488937	0.68061
47.5702	0.59562	0.478772	0.54332	0.60318	0.490795	0.47224	0.560977	0.630256	0.844955	0.680907	0.661423	0.608631	0.630359	0.775429	0.704596	0.357566	0.417216	0.419449	0.553884	0.552831	0.42304	0.628369	0.588242	0.431633	0.323066	0.441229	0.457993	0.386762	0.4075	0.39058	0.529494	0.636367	0.348346	0.441257	0.289293	0.351922	0.390166	0.428915	0.528823	0.870268	0.38235	0.511171	0.551406	0.414811	0.418242	0.412253	0.44812	0.476703	0.735463
47.8142	0.597818	0.469535	0.566246	0.626978	0.48697	0.470322	0.536661	0.644656	0.848792	0.704169	0.686726	0.632281	0.646497	0.747638	0.773787	0.39769	0.4131	0.39106	0.577475	0.516269	0.444163	0.629777	0.572904	0.442575	0.352186	0.460915	0.470462	0.447596	0.414946	0.424989	0.536861	0.67932	0.345084	0.439199	0.327843	0.361529	0.3906	0.441881	0.440963	0.830338	0.360616	0.505521	0.562294	0.411446	0.451653	0.409542	0.480045	0.496904	0.681732
48.0581	0.586815	0.442559	0.552609	0.613511	0.514059	0.476464	0.569145	0.622346	0.825236	0.667769	0.676661	0.632667	0.70093	0.740105	0.773023	0.353244	0.435689	0.43114	0.569152	0.576408	0.418613	0.622574	0.557328	0.427869	0.331976	0.472119	0.496516	0.399035	0.369092	0.411903	0.557627	0.651361	0.297168	0.506624	0.348448	0.380005	0.408833	0.41053	0.518699	0.792956	0.338093	0.490445	0.521094	0.420285	0.4956	0.435538	0.460355	0.466668	0.673164
48.3021	0.599877	0.472653	0.581224	0.661642	0.492962	0.484645	0.569175	0.63236	0.777679	0.700329	0.666503	0.613918	0.643851	0.720735	0.798431	0.391246	0.41038	0.396185	0.553606	0.533742	0.429604	0.632414	0.53853	0.421975	0.327673	0.478046	0.462693	0.446096	0.401858	0.420584	0.538241	0.690127	0.30906	0.397091	0.318502	0.367696	0.388473	0.459166	0.447272	0.844744	0.346634	0.494079	0.553274	0.405273	0.461822	0.437101	0.463427	0.450044	0.688015
48.546	0.595969	0.476014	0.537823	0.663681	0.513114	0.470758	0.529688	0.627708	0.805667	0.762881	0.716169	0.626313	0.655051	0.698573	0.764589	0.398891	0.41744	0.345763	0.543738	0.563122	0.41304	0.641528	0.570207	0.432655	0.311738	0.438173	0.4915	0.424533	0.380283	0.364181	0.582387	0.606061	0.320425	0.465048	0.358557	0.376133	0.420832	0.424729	0.515936	0.840306	0.355884	0.493979	0.55989	0.41914	0.465889	0.4531	0.478203	0.491791	0.667123
48.79	0.598828	0.443926	0.546394	0.649506	0.50968	0.48213	0.553788	0.66828	0.881774	0.683941	0.750969	0.608391	0.634539	0.729009	0.742643	0.365753	0.402468	0.407478	0.570664	0.556749	0.42011	0.668132	0.546924	0.429299	0.316965	0.455362	0.457156	0.409581	0.413203	0.435927	0.556318	0.644664	0.328285	0.4252	0.358381	0.37246	0.37919	0.449486	0.455588	0.815986	0.371096	0.523667	0.536435	0.432338	0.431913	0.439251	0.472079	0.49126	0.704736
49.0339	0.585639	0.466763	0.533405	0.649663	0.491546	0.470516	0.560938	0.634643	0.835269	0.717427	0.692172	0.648186	0.64866	0.736592	0.772514	0.373017	0.428536	0.43001	0.613883	0.558659	0.434508	0.65808	0.560302	0.441348	0.373392	0.462712	0.473356	0.429077	0.396766	0.470018	0.520612	0.702613	0.365984	0.44936	0.335692	0.377321	0.426563	0.408723	0.435405	0.797123	0.368636	0.513018	0.546248	0.41034	0.43556	0.443051	0.426813	0.492891	0.67486
49.2779	0.599685	0.482975	0.531146	0.612456	0.526749	0.482263	0.539355	0.645357	0.816656	0.774753	0.696956	0.604544	0.735691	0.76925	0.751611	0.400946	0.421929	0.40634	0.55629	0.563837	0.431517	0.644194	0.572783	0.396643	0.334865	0.457795	0.487749	0.419892	0.428948	0.451256	0.577885	0.700261	0.335311	0.413692	0.347553	0.344819	0.394705	0.450648	0.468868	0.801786	0.379754	0.496319	0.557915	0.424829	0.452366	0.430979	0.450326	0.477762	0.719021
49.5218	0.599183	0.462623	0.525454	0.655177	0.549127	0.472213	0.543994	0.610462	0.803552	0.756645	0.760039	0.602569	0.663499	0.747975	0.802647	0.396392	0.404419	0.413078	0.573678	0.539081	0.427485	0.65012	0.546403	0.39008	0.342195	0.47302	0.48017	0.4272	0.374958	0.42175	0.564404	0.68781	0.350128	0.376487	0.390549	0.399634	0.380837	0.439281	0.500223	0.846409	0.366085	0.493796	0.568954	0.412086	0.459614	0.421518	0.465386	0.486442	0.726206
49.7658	0.584653	0.429768	0.590448	0.613526	0.499572	0.500025	0.529026	0.665473	0.817149	0.752424	0.656424	0.590488	0.682307	0.713517	0.830719	0.383	0.396455	0.425688	0.517519	0.594307	0.433006	0.691742	0.569681	0.406454	0.350815	0.460878	0.496486	0.434088	0.398172	0.431373	0.548682	0.619246	0.316048	0.399262	0.316564	0.373675	0.425127	0.436901	0.510151	0.775332	0.336346	0.532831	0.541336	0.40501	0.459336	0.429984	0.457739	0.528482	0.714405
50.0097	0.58949	0.464164	0.579574	0.654346	0.509106	0.482913	0.541052	0.639096	0.835669	0.7321	0.673586	0.639604	0.674217	0.780623	0.785946	0.387109	0.400316	0.383725	0.599088	0.5845	0.430053	0.671123	0.557118	0.440928	0.335118	0.461249	0.47945	0.423723	0.412052	0.454311	0.542395	0.620306	0.322211	0.415114	0.35013	0.351833	0.372537	0.470685	0.507206	0.772468	0.366976	0.527565	0.584292	0.397367	0.413016	0.448345	0.454147	0.513501	0.682639
50.2537	0.630571	0.478587	0.562002	0.658754	0.535306	0.478446	0.560827	0.626337	0.815087	0.709226	0.681011	0.60914	0.665396	0.732571	0.775523	0.3765	0.427147	0.390748	0.57899	0.550001	0.414748	0.653111	0.570546	0.436201	0.316888	0.425979	0.457067	0.448419	0.358488	0.447826	0.539335	0.669564	0.325196	0.398033	0.374835	0.375407	0.386943	0.409861	0.438254	0.798678	0.345134	0.507375	0.561642	0.403298	0.445301	0.456984	0.445094	0.49009	0.694327
50.4976	0.585025	0.44174	0.548942	0.641775	0.505291	0.484225	0.558328	0.68374	0.808596	0.702323	0.638347	0.622782	0.675169	0.721527	0.720313	0.350956	0.452973	0.378014	0.621912	0.554495	0.452092	0.668981	0.575419	0.442797	0.351407	0.471531	0.478469	0.427982	0.382007	0.402473	0.548932	0.71289	0.305858	0.421078	0.355676	0.352842	0.384997	0.438123	0.454178	0.781997	0.384008	0.508848	0.563574	0.390834	0.438815	0.428084	0.442259	0.484937	0.722895
50.7416	0.57836	0.466168	0.564452	0.669156	0.530968	0.499543	0.562765	0.623721	0.814203	0.695731	0.706957	0.61611	0.659691	0.769781	0.811367	0.387011	0.424501	0.405999	0.621949	0.57565	0.443861	0.626702	0.569744	0.429131	0.318715	0.44607	0.525564	0.437723	0.377755	0.399345	0.608857	0.606923	0.282535	0.422775	0.345598	0.362878	0.382191	0.43497	0.5132	0.830698	0.35388	0.525475	0.55214	0.433135	0.455139	0.443044	0.470546	0.505682	0.729868
50.9855	0.579064	0.43366	0.536354	0.640524	0.525787	0.484969	0.56678	0.636959	0.84113	0.780695	0.755617	0.590383	0.697456	0.773101	0.758979	0.381006	0.415079	0.407895	0.571834	0.587391	0.439718	0.637496	0.552794	0.426548	0.320365	0.437022	0.4805	0.435185	0.40776	0.434533	0.528654	0.656288	0.2712	0.423175	0.319017	0.33328	0.418959	0.432571	0.476967	0.838393	0.379085	0.482105	0.556112	0.415486	0.447616	0.406038	0.445267	0.485115	0.728976
51.2295	0.610861	0.434435	0.570414	0.657061	0.517698	0.486764	0.545372	0.651114	0.850092	0.73073	0.75627	0.56725	0.691498	0.71345	0.797653	0.378466	0.443217	0.422079	0.570951	0.588491	0.448546	0.637818	0.561661	0.404172	0.325462	0.470562	0.465603	0.423375	0.345299	0.476882	0.599149	0.63896	0.356259	0.4966	0.401788	0.395055	0.374744	0.447672	0.519196	0.796036	0.379269	0.533421	0.567157	0.410871	0.455421	0.453168	0.446518	0.491161	0.751257
51.4734	0.588637	0.406786	0.562603	0.674019	0.54197	0.503885	0.562716	0.658191	0.859021	0.79489	0.68612	0.618832	0.683572	0.794129	0.754886	0.372582	0.424332	0.43731	0.570559	0.581618	0.451485	0.659439	0.531509	0.450032	0.347417	0.486491	0.467041	0.413502	0.430503	0.434349	0.569561	0.649473	0.361964	0.41172	0.357418	0.426218	0.415961	0.435749	0.532885	0.815561	0.373986	0.518878	0.555995	0.416064	0.439868	0.449221	0.465075	0.506151	0.682832
51.7174	0.623427	0.471178	0.568523	0.652458	0.517484	0.497709	0.566497	0.639803	0.807715	0.784782	0.665956	0.603943	0.687835	0.756165	0.765038	0.36255	0.400113	0.410317	0.575965	0.565591	0.443242	0.651834	0.57505	0.43836	0.369637	0.469708	0.488026	0.422943	0.404654	0.427011	0.518815	0.671199	0.331402	0.390485	0.336827	0.373281	0.369223	0.447896	0.553737	0.857334	0.359907	0.499709	0.548182	0.439503	0.425863	0.479531	0.468618	0.511441	0.658801
51.9613	0.583097	0.457813	0.529701	0.646928	0.512071	0.508013	0.556504	0.670305	0.86926	0.727227	0.718228	0.605117	0.684477	0.80192	0.770895	0.382139	0.412358	0.398695	0.574108	0.583318	0.429622	0.631087	0.564081	0.461277	0.368607	0.482689	0.496457	0.428647	0.457723	0.482015	0.565419	0.652706	0.363407	0.426245	0.306518	0.387135	0.367498	0.435528	0.474335	0.774128	0.333195	0.509125	0.562183	0.414096	0.469696	0.430773	0.45151	0.487369	0.659815
52.2053	0.595106	0.472153	0.554433	0.666656	0.534823	0.47199	0.550136	0.661481	0.805966	0.716007	0.682667	0.637252	0.691921	0.747227	0.711233	0.407615	0.446109	0.400733	0.545613	0.572125	0.422648	0.632652	0.571419	0.445628	0.349756	0.430457	0.491226	0.432202	0.379795	0.420099	0.587421	0.648099	0.365118	0.476384	0.34415	0.413035	0.392153	0.410539	0.522627	0.780669	0.367422	0.491258	0.567117	0.450462	0.443192	0.4484	0.486167	0.49269	0.681668
52.4492	0.589559	0.471862	0.555548	0.692324	0.502525	0.528007	0.576513	0.645238	0.813747	0.729033	0.746107	0.652816	0.662851	0.771862	0.744646	0.362119	0.43968	0.399932	0.576531	0.605774	0.426168	0.65437	0.580673	0.442758	0.388281	0.469021	0.501446	0.420496	0.391915	0.426081	0.578696	0.647484	0.340177	0.419	0.415574	0.371727	0.375159	0.442706	0.507359	0.773594	0.371867	0.501357	0.581734	0.406275	0.453142	0.442254	0.447402	0.53248	0.678952
52.6932	0.580082	0.484632	0.560439	0.680059	0.528772	0.515423	0.563283	0.646098	0.821614	0.704024	0.76306	0.64492	0.6652	0.78435	0.727869	0.358008	0.425237	0.446281	0.573005	0.555507	0.423214	0.652231	0.559875	0.436582	0.387819	0.47623	0.456357	0.424803	0.40602	0.455492	0.53011	0.6594	0.333478	0.417774	0.353068	0.357712	0.394175	0.445643	0.461224	0.706048	0.359446	0.488819	0.555106	0.409783	0.455095	0.455941	0.447988	0.461485	0.678742
52.9371	0.573077	0.418522	0.548938	0.652442	0.502204	0.480936	0.554862	0.657635	0.79816	0.748957	0.668191	0.629466	0.639321	0.818678	0.736348	0.428084	0.444774	0.412883	0.613168	0.555985	0.433209	0.646645	0.552232	0.450191	0.401213	0.467247	0.480165	0.429782	0.407877	0.401607	0.555805	0.640379	0.30375	0.428359	0.332561	0.391613	0.383789	0.480012	0.448855	0.804529	0.35998	0.514632	0.525372	0.409052	0.448381	0.438306	0.465101	0.518602	0.717746
53.1811	0.625926	0.463214	0.564103	0.678579	0.549566	0.4841	0.567508	0.683799	0.829954	0.761755	0.734773	0.64147	0.657063	0.753908	0.730375	0.405634	0.435167	0.423615	0.586224	0.549837	0.421968	0.622324	0.565216	0.410062	0.375538	0.428308	0.491209	0.456824	0.356749	0.423659	0.586614	0.706692	0.343251	0.502224	0.325824	0.388434	0.34196	0.483555	0.522805	0.730951	0.380964	0.507596	0.5719	0.411628	0.440804	0.460693	0.459484	0.518785	0.712998
53.425	0.613297	0.472986	0.54152	0.655322	0.553571	0.495051	0.520526	0.667383	0.780702	0.693154	0.674664	0.6203	0.704486	0.78991	0.692656	0.369164	0.400338	0.4091	0.575996	0.54091	0.447925	0.662131	0.582934	0.433134	0.406122	0.461014	0.504269	0.45164	0.379514	0.428179	0.543161	0.660291	0.354294	0.500068	0.341751	0.407565	0.377462	0.429105	0.525727	0.821652	0.349505	0.521363	0.553826	0.42857	0.455544	0.46908	0.464652	0.540821	0.657584
53.669	0.595513	0.458972	0.555982	0.657687	0.539914	0.485334	0.544415	0.67389	0.865392	0.731116	0.759814	0.601108	0.689841	0.766691	0.767829	0.393733	0.429667	0.417564	0.574953	0.552109	0.419204	0.666423	0.568566	0.44328	0.402637	0.450264	0.462001	0.429971	0.346076	0.3778	0.557479	0.629804	0.346182	0.425608	0.310482	0.348559	0.376155	0.480189	0.497615	0.773732	0.367027	0.507204	0.602913	0.438554	0.451187	0.459128	0.482758	0.500392	0.682867
53.9129	0.600969	0.412148	0.54671	0.658121	0.515275	0.484381	0.576163	0.658128	0.834138	0.737306	0.675012	0.6102	0.698864	0.791828	0.749365	0.372684	0.437341	0.414566	0.56656	0.584661	0.437464	0.634206	0.560593	0.451958	0.386589	0.483763	0.486008	0.419348	0.419888	0.382197	0.574389	0.666357	0.339934	0.492653	0.359368	0.407272	0.407667	0.458117	0.528435	0.823302	0.360301	0.522599	0.56311	0.435629	0.469726	0.462488	0.450699	0.530609	0.714209
54.1569	0.598519	0.404528	0.544174	0.668639	0.542355	0.46201	0.558118	0.630091	0.87527	0.734748	0.719238	0.671202	0.669319	0.799223	0.719752	0.398909	0.438424	0.414768	0.602971	0.590788	0.414787	0.672344	0.583553	0.42577	0.375171	0.504009	0.455354	0.427246	0.395913	0.370032	0.528142	0.718068	0.308952	0.488045	0.398074	0.377159	0.389987	0.44597	0.482196	0.828488	0.390596	0.5409	0.56865	0.409229	0.422464	0.455636	0.442468	0.500807	0.755686
54.4008	0.633167	0.417925	0.553225	0.671451	0.523166	0.459804	0.567648	0.665475	0.767043	0.781116	0.672914	0.642232	0.681241	0.788679	0.711514	0.37338	0.444925	0.418451	0.586699	0.574959	0.443182	0.691006	0.554427	0.436707	0.359144	0.511333	0.480988	0.472313	0.439146	0.415664	0.579734	0.662902	0.324995	0.409766	0.386635	0.395806	0.407556	0.450398	0.482203	0.856179	0.396064	0.515316	0.575271	0.42483	0.466775	0.427012	0.419408	0.504884	0.665926
54.6448	0.583624	0.458236	0.569368	0.659486	0.518368	0.485231	0.549511	0.648247	0.842902	0.780724	0.706116	0.620645	0.666958	0.749153	0.724765	0.369588	0.477165	0.407279	0.561841	0.565191	0.457834	0.663554	0.576624	0.464804	0.381975	0.475662	0.471989	0.437494	0.433618	0.416553	0.606342	0.702336	0.354247	0.422936	0.313791	0.452559	0.387261	0.429901	0.455585	0.786129	0.37558	0.550275	0.589787	0.443789	0.440129	0.434127	0.466431	0.535921	0.645172
54.8887	0.627441	0.447293	0.563946	0.680292	0.54007	0.479168	0.592619	0.67075	0.854291	0.73444	0.691702	0.610775	0.652222	0.77856	0.730694	0.377237	0.421194	0.417193	0.593941	0.544125	0.403287	0.665472	0.576486	0.425104	0.398224	0.486291	0.504779	0.45925	0.396928	0.417354	0.560025	0.698831	0.335081	0.42246	0.327606	0.376979	0.394104	0.426891	0.49	0.822352	0.356525	0.47111	0.603696	0.388902	0.463741	0.441412	0.455742	0.532032	0.737438
55.1327	0.59176	0.413005	0.584398	0.661861	0.501167	0.526259	0.589174	0.642406	0.788452	0.742175	0.732277	0.601992	0.692502	0.829156	0.748721	0.378849	0.479696	0.391046	0.559742	0.601948	0.424448	0.655498	0.564613	0.454735	0.384768	0.483642	0.480154	0.444848	0.397465	0.399318	0.582918	0.687132	0.36283	0.45597	0.330102	0.388515	0.388722	0.459001	0.512769	0.798399	0.397477	0.517664	0.57915	0.425852	0.422063	0.468826	0.4754	0.510192	0.727711
55.3766	0.601922	0.41159	0.520094	0.641611	0.522814	0.467517	0.571675	0.649984	0.829537	0.73468	0.728162	0.651772	0.685401	0.753614	0.691715	0.407847	0.4563	0.447687	0.564415	0.544348	0.434869	0.667328	0.606872	0.458181	0.396742	0.474378	0.48942	0.445599	0.425987	0.425344	0.58357	0.700564	0.366292	0.423194	0.332467	0.406627	0.345277	0.458644	0.474554	0.869259	0.385227	0.510652	0.569223	0.440451	0.435882	0.452924	0.465373	0.521917	0.732489
55.6206	0.614358	0.481331	0.555465	0.721395	0.503644	0.504183	0.553716	0.649284	0.85536	0.75506	0.768275	0.60588	0.700254	0.79536	0.75379	0.380598	0.443144	0.432871	0.581352	0.612649	0.428494	0.686257	0.550302	0.47687	0.369149	0.485109	0.506989	0.451896	0.387165	0.442639	0.526205	0.640337	0.334564	0.437784	0.385724	0.376367	0.365487	0.443035	0.519507	0.83082	0.360063	0.546442	0.576947	0.420548	0.439332	0.453698	0.492427	0.528888	0.691888
55.8645	0.588723	0.445089	0.56984	0.647581	0.529753	0.508357	0.584843	0.666406	0.869258	0.72603	0.741228	0.630695	0.673189	0.801667	0.733033	0.410801	0.444554	0.387506	0.605443	0.594149	0.454339	0.686149	0.573301	0.448107	0.362918	0.471315	0.469745	0.438611	0.370768	0.42916	0.608776	0.689153	0.343182	0.505598	0.363125	0.361075	0.369611	0.426337	0.512844	0.83606	0.403987	0.540456	0.553714	0.410304	0.447101	0.431942	0.435591	0.490421	0.695918
56.1085	0.646609	0.485421	0.566219	0.665413	0.530285	0.492199	0.587177	0.65716	0.873924	0.787666	0.727582	0.648541	0.670123	0.845331	0.720078	0.38304	0.423951	0.438616	0.605723	0.58628	0.454837	0.676151	0.598586	0.457553	0.394086	0.483999	0.474977	0.433449	0.375404	0.468125	0.562087	0.668074	0.338379	0.448357	0.388105	0.395643	0.38537	0.442425	0.512334	0.88116	0.391002	0.543751	0.588588	0.410144	0.452631	0.467278	0.45956	0.534496	0.660119
56.3524	0.597965	0.435017	0.564762	0.672224	0.531051	0.484366	0.569246	0.64005	0.822635	0.708158	0.676109	0.663677	0.665931	0.813863	0.761623	0.417124	0.392429	0.424151	0.580602	0.617326	0.443285	0.641391	0.558801	0.454508	0.365531	0.497008	0.491306	0.43163	0.426847	0.43796	0.593165	0.701098	0.321145	0.495468	0.357991	0.419242	0.400082	0.412065	0.508074	0.806297	0.356198	0.515463	0.557816	0.412445	0.439497	0.43152	0.476131	0.517443	0.673086
56.5964	0.600822	0.447776	0.560256	0.662416	0.546262	0.516083	0.582416	0.64772	0.842727	0.757406	0.772055	0.664135	0.711792	0.747084	0.717098	0.391472	0.442228	0.427814	0.586888	0.566813	0.442874	0.62646	0.562702	0.443817	0.394868	0.485036	0.517114	0.434292	0.427929	0.447638	0.598768	0.673758	0.321445	0.440468	0.372971	0.383245	0.369169	0.453738	0.493995	0.87851	0.374031	0.50866	0.599405	0.383132	0.420629	0.457315	0.454277	0.509304	0.663581
56.8403	0.608361	0.483444	0.551923	0.666793	0.542593	0.512129	0.599533	0.654519	0.785567	0.722811	0.720782	0.624807	0.686187	0.832327	0.685259	0.414013	0.451949	0.414301	0.576591	0.582198	0.473072	0.663428	0.570585	0.462559	0.373249	0.482293	0.493967	0.445795	0.399669	0.423508	0.519179	0.716148	0.311246	0.402139	0.339529	0.393562	0.38872	0.467034	0.539242	0.781923	0.374591	0.510234	0.59386	0.410659	0.420071	0.433678	0.444941	0.50918	0.660858
57.0843	0.603243	0.478522	0.594244	0.693485	0.531662	0.500431	0.581467	0.645529	0.805905	0.758961	0.694582	0.638777	0.670373	0.765268	0.708019	0.389451	0.418919	0.38385	0.575406	0.545566	0.447168	0.656058	0.602302	0.47802	0.357642	0.506578	0.487767	0.422611	0.401498	0.43897	0.57544	0.670509	0.343413	0.430696	0.340272	0.381311	0.413506	0.446222	0.503241	0.767246	0.355113	0.533672	0.56705	0.411542	0.465307	0.480714	0.461911	0.510013	0.677194
57.3282	0.580472	0.461828	0.550261	0.65068	0.536414	0.494631	0.575451	0.665814	0.832113	0.754184	0.742757	0.668493	0.648689	0.802049	0.689471	0.393474	0.457731	0.393628	0.604143	0.595375	0.414026	0.703674	0.548946	0.455521	0.375414	0.476094	0.511425	0.42013	0.396374	0.398742	0.57466	0.70855	0.351352	0.442179	0.310998	0.356129	0.36613	0.463308	0.482517	0.889443	0.376556	0.50378	0.651766	0.423974	0.453162	0.442684	0.465717	0.511031	0.70572
57.5722	0.624438	0.429978	0.544278	0.668347	0.513085	0.498812	0.586053	0.645045	0.843778	0.761516	0.725691	0.62377	0.728017	0.817227	0.731091	0.361049	0.437378	0.423231	0.614943	0.554661	0.420493	0.642842	0.581059	0.448002	0.36351	0.446153	0.478395	0.482071	0.403107	0.399319	0.609228	0.625122	0.34221	0.428318	0.373685	0.401198	0.39011	0.468544	0.548604	0.813308	0.35634	0.537209	0.60394	0.40941	0.443345	0.450605	0.468347	0.514127	0.726942
57.8161	0.620501	0.43927	0.535813	0.673559	0.5416	0.487999	0.568284	0.654799	0.835772	0.750396	0.678627	0.687796	0.73065	0.820063	0.72504	0.421126	0.440938	0.387869	0.594297	0.56096	0.455612	0.652375	0.580579	0.480334	0.378994	0.464311	0.534109	0.436396	0.42454	0.421339	0.623939	0.704558	0.341376	0.466903	0.357928	0.406667	0.419951	0.42349	0.489036	0.830628	0.378727	0.503308	0.601218	0.423132	0.410596	0.455719	0.459591	0.514865	0.731017
58.0601	0.618228	0.438417	0.527531	0.669196	0.558084	0.502928	0.567569	0.663896	0.807505	0.796799	0.705851	0.641152	0.668891	0.837641	0.732147	0.41463	0.407053	0.374736	0.62298	0.617081	0.457484	0.669979	0.58495	0.450816	0.385381	0.461719	0.525279	0.443893	0.413517	0.44662	0.570812	0.66678	0.330968	0.459934	0.347431	0.394199	0.398253	0.429509	0.516108	0.861361	0.410261	0.516835	0.59724	0.415904	0.424848	0.449444	0.457261	0.520185	0.689711
58.304	0.624644	0.479333	0.550736	0.693559	0.557323	0.483455	0.56779	0.642956	0.912146	0.747114	0.711386	0.654325	0.691826	0.827688	0.728319	0.377914	0.450728	0.414104	0.591302	0.587366	0.448428	0.620307	0.59093	0.472217	0.372411	0.441808	0.486893	0.430069	0.401166	0.43005	0.61525	0.687164	0.327583	0.527902	0.351311	0.401347	0.379546	0.433471	0.515336	0.827492	0.363769	0.516989	0.579313	0.405315	0.472898	0.468917	0.480045	0.540127	0.708691
58.548	0.638995	0.438449	0.545448	0.661709	0.552121	0.492272	0.59357	0.653072	0.822529	0.807106	0.692111	0.675329	0.663331	0.82562	0.726949	0.397476	0.444722	0.431519	0.570972	0.608529	0.470259	0.643564	0.60502	0.463082	0.344813	0.476606	0.487206	0.454104	0.459191	0.412724	0.585668	0.646572	0.376483	0.512316	0.354533	0.437853	0.376059	0.445235	0.478616	0.858061	0.388667	0.502484	0.574408	0.407864	0.42951	0.483485	0.498393	0.503843	0.734382
58.7919	0.616076	0.417036	0.573932	0.671529	0.535561	0.514148	0.597015	0.645549	0.875864	0.729444	0.720834	0.678824	0.680169	0.858939	0.756948	0.369023	0.443847	0.425655	0.590165	0.551452	0.444372	0.681088	0.59378	0.445353	0.395553	0.486011	0.459188	0.429711	0.420917	0.433183	0.614139	0.67103	0.315404	0.434063	0.411867	0.411988	0.390883	0.468866	0.495142	0.820556	0.361269	0.529392	0.58266	0.414468	0.441804	0.476289	0.48443	0.546913	0.778334
59.0359	0.647643	0.417599	0.578704	0.675963	0.543749	0.49886	0.576426	0.636036	0.844369	0.738876	0.726588	0.692176	0.696809	0.844718	0.7011	0.348773	0.413533	0.385434	0.558667	0.592453	0.440573	0.706655	0.55734	0.460706	0.382676	0.504659	0.486777	0.451089	0.411678	0.422718	0.602883	0.67046	0.336242	0.451249	0.362888	0.373435	0.406223	0.475955	0.469936	0.821002	0.395858	0.501108	0.625511	0.433628	0.460805	0.468881	0.473492	0.52107	0.698177
59.2798	0.598475	0.44475	0.530914	0.671483	0.529748	0.499083	0.582186	0.641391	0.858288	0.756442	0.762185	0.669973	0.705136	0.836478	0.734024	0.381271	0.443795	0.421601	0.629411	0.588449	0.446933	0.671064	0.595206	0.448487	0.382391	0.529958	0.502164	0.438703	0.384998	0.44488	0.608522	0.681566	0.315129	0.423279	0.330936	0.405157	0.346425	0.456462	0.562195	0.819572	0.384333	0.523321	0.612586	0.404107	0.423161	0.468703	0.47084	0.519374	0.72573
59.5238	0.636897	0.417992	0.564794	0.687291	0.551804	0.503287	0.601202	0.660376	0.891243	0.75763	0.754323	0.665678	0.704698	0.753413	0.713643	0.389814	0.471091	0.464188	0.594051	0.596007	0.47226	0.685134	0.575614	0.477028	0.370939	0.466658	0.483488	0.459471	0.436242	0.389664	0.654697	0.622444	0.342054	0.461452	0.374464	0.381044	0.465112	0.464268	0.484529	0.846571	0.428577	0.510886	0.62945	0.403382	0.415857	0.461958	0.471573	0.527878	0.6806
59.7677	0.625297	0.40385	0.553816	0.63291	0.555881	0.49134	0.639796	0.687108	0.804115	0.799944	0.692667	0.665301	0.708947	0.781857	0.710897	0.432528	0.444224	0.413619	0.558027	0.584543	0.473124	0.645502	0.601761	0.469534	0.36333	0.513333	0.501287	0.439917	0.411646	0.447786	0.544314	0.649403	0.330867	0.449971	0.323015	0.390941	0.377554	0.465277	0.549369	0.786524	0.385877	0.535457	0.600672	0.43149	0.453766	0.494189	0.459639	0.540067	0.751765
60.0117	0.602637	0.455582	0.576132	0.70011	0.563383	0.522285	0.589478	0.677299	0.868992	0.747281	0.667797	0.622233	0.659075	0.820382	0.713245	0.397222	0.441194	0.452845	0.608691	0.576423	0.443383	0.638729	0.532092	0.472361	0.336415	0.502609	0.481003	0.465132	0.430532	0.419398	0.617985	0.677115	0.353588	0.433929	0.419124	0.401579	0.413962	0.446093	0.509696	0.792951	0.358066	0.532499	0.585242	0.390125	0.475663	0.488444	0.455717	0.527133	0.720951
60.2556																									0.377653
[truncated: 81 more columns]

## Sheet: Fig. 5a
Fig. 5a
accession	P_percentage	DE	P1	P2	P3	P4	Pmax	DE1	DE2	DE3	DE4	DEmax
WP_010919196	0.230769	0.269231	0.0416667	0.416667	0.208333	0.333333	0.416667	0.25	0.285714	0.25	0.214286	0.357143
OYX73985	0.219048	0.257143	0.0434783	0.347826	0.26087	0.347826	0.347826	0.259259	0.259259	0.296296	0.185185	0.37037
WP_062099467	0.242991	0.261682	0.0384615	0.423077	0.192308	0.346154	0.423077	0.25	0.25	0.321429	0.178571	0.357143
WP_012286188	0.171642	0.223881	0.0869565	0.391304	0.478261	0.0434783	0.565217	0.266667	0.366667	0.233333	0.133333	0.433333
WP_101715881	0.254545	0.245455	0.0357143	0.357143	0.214286	0.392857	0.464286	0.259259	0.296296	0.296296	0.148148	0.37037
WP_029913109	0.207547	0.273585	0.0909091	0.227273	0.181818	0.5	0.545455	0.241379	0.275862	0.241379	0.241379	0.344828
WP_101717426	0.266055	0.247706	0.0344828	0.344828	0.206897	0.413793	0.482759	0.259259	0.259259	0.296296	0.185185	0.333333
WP_116564485	0.266055	0.247706	0.0344828	0.344828	0.206897	0.413793	0.482759	0.259259	0.259259	0.296296	0.185185	0.333333
WP_062146666	0.18797	0.210526	0.12	0.44	0.4	0.04	0.44	0.321429	0.321429	0.214286	0.142857	0.428571
WP_089925600	0.207692	0.223077	0.111111	0.37037	0.481481	0.037037	0.518519	0.275862	0.344828	0.241379	0.137931	0.413793
WP_116489658	0.27451	0.245098	0.0357143	0.321429	0.142857	0.5	0.5	0.24	0.28	0.28	0.2	0.36
WP_132086378	0.20155	0.232558	0.115385	0.346154	0.5	0.0384615	0.538462	0.266667	0.333333	0.266667	0.133333	0.4
WP_028037703	0.19084	0.221374	0.12	0.32	0.52	0.04	0.56	0.275862	0.344828	0.241379	0.137931	0.413793
WP_109101843	0.259259	0.25	0.0357143	0.321429	0.25	0.392857	0.5	0.259259	0.296296	0.296296	0.148148	0.333333
WP_056720755	0.2	0.27619	0.047619	0.285714	0.238095	0.428571	0.52381	0.241379	0.310345	0.241379	0.206897	0.37931
WP_007669460	0.224299	0.271028	0.0416667	0.25	0.25	0.458333	0.541667	0.241379	0.310345	0.241379	0.206897	0.37931
WP_165186750	0.176471	0.235294	0.166667	0.333333	0.458333	0.0416667	0.583333	0.25	0.40625	0.21875	0.125	0.4375
WP_099578980	0.19697	0.219697	0.115385	0.423077	0.423077	0.0384615	0.5	0.275862	0.413793	0.172414	0.137931	0.413793
WP_099539038	0.152778	0.243056	0.136364	0.318182	0.454545	0.0909091	0.5	0.285714	0.342857	0.257143	0.114286	0.371429
WP_108556543	0.189474	0.263158	0.0555556	0.277778	0.222222	0.444444	0.444444	0.16	0.28	0.4	0.16	0.44
PZR33715	0.228571	0.285714	0.0416667	0.291667	0.166667	0.5	0.5	0.233333	0.266667	0.333333	0.166667	0.366667
WP_125158056	0.238095	0.257143	0.04	0.4	0.2	0.36	0.4	0.259259	0.296296	0.296296	0.148148	0.407407
WP_099443907	0.172414	0.284483	0.1	0.4	0.15	0.35	0.4	0.212121	0.333333	0.272727	0.181818	0.363636
WP_066687037	0.190909	0.3	0.047619	0.285714	0.190476	0.47619	0.52381	0.212121	0.272727	0.333333	0.181818	0.333333
ENZ81554	0.268817	0.247312	0.08	0.28	0.28	0.36	0.36	0.26087	0.347826	0.304348	0.0869565	0.434783
ADG10100	0.179245	0.311321	0.105263	0.210526	0.210526	0.473684	0.526316	0.242424	0.242424	0.30303	0.212121	0.333333
WP_111458680	0.18254	0.246032	0.130435	0.26087	0.347826	0.26087	0.521739	0.225806	0.354839	0.322581	0.0967742	0.387097
OHB38043	0.151724	0.241379	0.136364	0.590909	0.136364	0.136364	0.590909	0.285714	0.314286	0.257143	0.142857	0.4
WP_056737011	0.160714	0.285714	0.111111	0.333333	0.111111	0.444444	0.5	0.21875	0.25	0.28125	0.25	0.375
WP_140985497	0.0970149	0.231343	0.153846	0.538462	0.230769	0.0769231	0.538462	0.322581	0.354839	0.290323	0.0322581	0.419355
ODT64480	0.143939	0.227273	0.105263	0.368421	0.421053	0.105263	0.473684	0.266667	0.433333	0.233333	0.0666667	0.433333
WP_107876952	0.148936	0.241135	0.190476	0.285714	0.47619	0.047619	0.47619	0.294118	0.470588	0.147059	0.0882353	0.5
RYG02539	0.154545	0.281818	0.0588235	0.352941	0.117647	0.470588	0.529412	0.225806	0.258065	0.322581	0.193548	0.387097
MAK83502	0.152318	0.238411	0.0869565	0.521739	0.173913	0.217391	0.521739	0.305556	0.333333	0.25	0.111111	0.388889
WP_158918105	0.14966	0.163265	0.136364	0.409091	0.272727	0.181818	0.5	0.333333	0.333333	0.208333	0.125	0.458333
WP_090648127	0.0970149	0.246269	0.153846	0.153846	0.461538	0.230769	0.615385	0.272727	0.454545	0.212121	0.0606061	0.484848
WP_006274152	0.190476	0.266667	0.05	0.45	0.1	0.4	0.45	0.25	0.214286	0.357143	0.178571	0.428571
WP_013480593	0.145985	0.233577	0.15	0.3	0.45	0.1	0.5	0.28125	0.5	0.125	0.09375	0.5
NBB16823	0.216667	0.233333	0.115385	0.192308	0.346154	0.346154	0.5	0.25	0.321429	0.25	0.178571	0.428571
WP_111515640	0.221239	0.230088	0.08	0.36	0.24	0.32	0.52	0.269231	0.230769	0.307692	0.192308	0.423077
WP_031229868	0.157895	0.233083	0.142857	0.333333	0.428571	0.0952381	0.47619	0.290323	0.483871	0.0967742	0.129032	0.516129
OXE36316	0.271028	0.233645	0.0689655	0.413793	0.275862	0.241379	0.448276	0.32	0.12	0.32	0.24	0.4
WP_031235251	0.155039	0.217054	0.1	0.45	0.35	0.1	0.5	0.321429	0.357143	0.178571	0.142857	0.428571
WP_031238545	0.156028	0.234043	0.136364	0.409091	0.363636	0.0909091	0.454545	0.272727	0.545455	0.151515	0.030303	0.545455
WP_056019931	0.198198	0.279279	0.0454545	0.409091	0.0454545	0.5	0.5	0.225806	0.225806	0.354839	0.193548	0.387097
WP_031236468	0.162791	0.232558	0.0952381	0.428571	0.333333	0.142857	0.47619	0.3	0.366667	0.2	0.133333	0.433333
ODT86677	0.161972	0.225352	0.130435	0.434783	0.217391	0.217391	0.478261	0.28125	0.25	0.4375	0.03125	0.4375
WP_068879048	0.17931	0.22069	0.153846	0.384615	0.269231	0.192308	0.461538	0.25	0.34375	0.34375	0.0625	0.46875
WP_039247593	0.164557	0.196203	0.153846	0.307692	0.384615	0.153846	0.423077	0.290323	0.322581	0.258065	0.129032	0.387097
WP_163261918	0.144068	0.211864	0.117647	0.235294	0.294118	0.352941	0.470588	0.28	0.16	0.32	0.24	0.4
WP_026172497	0.159292	0.283186	0.111111	0.277778	0.111111	0.5	0.5	0.21875	0.4375	0.3125	0.03125	0.5
WP_066551944	0.164557	0.202532	0.153846	0.307692	0.384615	0.153846	0.423077	0.28125	0.3125	0.28125	0.125	0.375
WP_055804430	0.164557	0.202532	0.153846	0.307692	0.384615	0.153846	0.423077	0.28125	0.3125	0.28125	0.125	0.375
WP_153923612	0.164557	0.202532	0.153846	0.307692	0.384615	0.153846	0.423077	0.28125	0.3125	0.28125	0.125	0.375
WP_055754778	0.164557	0.202532	0.153846	0.307692	0.384615	0.153846	0.423077	0.28125	0.3125	0.28125	0.125	0.375
WP_111273981	0.173333	0.22	0.153846	0.307692	0.230769	0.307692	0.5	0.272727	0.30303	0.333333	0.0909091	0.454545
WP_112861676	0.158228	0.196203	0.16	0.32	0.36	0.16	0.44	0.290323	0.322581	0.258065	0.129032	0.387097
WP_165116058	0.158228	0.202532	0.16	0.28	0.4	0.16	0.4	0.28125	0.3125	0.28125	0.125	0.375
WP_045810091	0.154839	0.206452	0.166667	0.333333	0.333333	0.166667	0.458333	0.28125	0.3125	0.28125	0.125	0.375
WP_125257105	0.147651	0.208054	0.136364	0.272727	0.409091	0.181818	0.454545	0.258065	0.387097	0.258065	0.0967742	0.419355
WP_091747762	0.151899	0.202532	0.166667	0.291667	0.375	0.166667	0.416667	0.28125	0.3125	0.28125	0.125	0.375
WP_137721290	0.160256	0.205128	0.16	0.32	0.36	0.16	0.44	0.28125	0.3125	0.3125	0.09375	0.375
RZJ17987	0.134615	0.211538	0.190476	0.333333	0.190476	0.285714	0.428571	0.242424	0.333333	0.333333	0.0909091	0.393939
WP_111529414	0.194631	0.228188	0.103448	0.37931	0.310345	0.206897	0.482759	0.264706	0.441176	0.235294	0.0588235	0.470588
TAL34976	0.15	0.207143	0.238095	0.380952	0.238095	0.142857	0.52381	0.275862	0.241379	0.413793	0.0689655	0.448276
WP_111529414	0.194631	0.228188	0.103448	0.37931	0.310345	0.206897	0.482759	0.264706	0.441176	0.235294	0.0588235	0.470588
ESQ90660	0.165049	0.291262	0.117647	0.294118	0.0588235	0.529412	0.529412	0.266667	0.466667	0.266667	0	0.5
WP_125900276	0.143836	0.205479	0.142857	0.428571	0.285714	0.142857	0.428571	0.3	0.366667	0.233333	0.1	0.4
NBW08109	0.147436	0.192308	0.26087	0.304348	0.304348	0.130435	0.434783	0.266667	0.366667	0.3	0.0666667	0.433333
WP_076222603	0.143836	0.19863	0.142857	0.47619	0.238095	0.142857	0.47619	0.310345	0.344828	0.241379	0.103448	0.37931
WP_003169336	0.142857	0.210884	0.142857	0.428571	0.285714	0.142857	0.47619	0.290323	0.354839	0.258065	0.0967742	0.419355
WP_114816563	0.13986	0.195804	0.1	0.35	0.35	0.2	0.4	0.285714	0.392857	0.214286	0.107143	0.428571
WP_055830384	0.116564	0.226994	0.157895	0.263158	0.315789	0.263158	0.421053	0.216216	0.378378	0.27027	0.135135	0.378378
PZT99888	0.147436	0.192308	0.130435	0.347826	0.347826	0.173913	0.391304	0.333333	0.3	0.266667	0.1	0.4
WP_135195254	0.157233	0.207547	0.16	0.32	0.4	0.12	0.44	0.272727	0.30303	0.30303	0.121212	0.393939
WP_087119972	0.136646	0.198758	0.181818	0.181818	0.454545	0.181818	0.454545	0.3125	0.34375	0.21875	0.125	0.375
WP_159845062	0.160256	0.205128	0.16	0.32	0.4	0.12	0.44	0.28125	0.34375	0.25	0.125	0.40625
WP_056620384	0.133758	0.210191	0.142857	0.238095	0.428571	0.190476	0.428571	0.242424	0.393939	0.242424	0.121212	0.393939
OJU54814	0.151724	0.2	0.136364	0.454545	0.272727	0.136364	0.454545	0.310345	0.344828	0.241379	0.103448	0.37931
WP_077355613	0.173913	0.204969	0.178571	0.392857	0.285714	0.142857	0.5	0.272727	0.272727	0.30303	0.151515	0.454545
WP_092308185	0.13253	0.222892	0.272727	0.272727	0.272727	0.181818	0.454545	0.243243	0.378378	0.27027	0.108108	0.405405
WP_056449892	0.146341	0.195122	0.208333	0.333333	0.333333	0.125	0.458333	0.25	0.34375	0.25	0.15625	0.375
OYW35250	0.159509	0.220859	0.192308	0.307692	0.346154	0.153846	0.423077	0.25	0.361111	0.305556	0.0833333	0.361111
WP_154725407	0.186747	0.216867	0.225806	0.451613	0.193548	0.129032	0.516129	0.25	0.333333	0.305556	0.111111	0.416667
PZQ58834	0.17931	0.206897	0.153846	0.307692	0.230769	0.307692	0.5	0.266667	0.233333	0.4	0.1	0.4
OYX57008	0.153846	0.224359	0.208333	0.25	0.375	0.166667	0.416667	0.285714	0.342857	0.285714	0.0857143	0.428571
WP_066774161	0.120968	0.16129	0.133333	0.466667	0.266667	0.133333	0.533333	0.35	0.25	0.3	0.1	0.4
OHB27269	0.183673	0.22449	0.148148	0.407407	0.222222	0.222222	0.481481	0.242424	0.30303	0.393939	0.0606061	0.454545
WP_110450350	0.184783	0.369565	0.0588235	0.235294	0.470588	0.235294	0.470588	0.147059	0.294118	0.382353	0.176471	0.411765
WP_121483072	0.153846	0.20979	0.136364	0.318182	0.363636	0.181818	0.409091	0.266667	0.366667	0.266667	0.1	0.4
WP_099621776	0.183824	0.227941	0.12	0.32	0.32	0.24	0.44	0.258065	0.322581	0.290323	0.129032	0.354839
WP_029416398	0.163522	0.220126	0.153846	0.384615	0.346154	0.115385	0.5	0.257143	0.4	0.257143	0.0857143	0.4
WP_054111856	0.16875	0.2125	0.148148	0.407407	0.333333	0.111111	0.481481	0.294118	0.352941	0.294118	0.0588235	0.411765
WP_141626665	0.190751	0.179191	0.212121	0.363636	0.333333	0.0909091	0.515152	0.290323	0.322581	0.290323	0.0967742	0.451613
WP_152950304	0.146341	0.213415	0.208333	0.458333	0.208333	0.125	0.5	0.257143	0.342857	0.285714	0.114286	0.4
WP_056102053	0.167702	0.198758	0.222222	0.185185	0.444444	0.148148	0.481481	0.28125	0.3125	0.28125	0.125	0.40625
WP_158765792	0.141667	0.166667	0.176471	0.352941	0.352941	0.117647	0.470588	0.35	0.35	0.25	0.05	0.5
WP_031447305	0.232759	0.189655	0.0740741	0.407407	0.185185	0.333333	0.444444	0.318182	0.136364	0.318182	0.227273	0.363636
WP_085340706	0.174194	0.206452	0.111111	0.185185	0.37037	0.333333	0.555556	0.25	0.4375	0.21875	0.09375	0.46875
WP_122464598	0.159236	0.22293	0.12	0.4	0.24	0.24	0.4	0.285714	0.314286	0.314286	0.0857143	0.371429
WP_035308622	0.186747	0.216867	0.225806	0.451613	0.193548	0.129032	0.516129	0.25	0.333333	0.305556	0.111111	0.416667
WP_110118812	0.16318	0.129707	0.153846	0.102564	0.307692	0.435897	0.435897	0.451613	0.16129	0.129032	0.258065	0.483871
WP_019961476	0.137681	0.42029	0.0526316	0.526316	0.0526316	0.368421	0.526316	0.206897	0.258621	0.275862	0.258621	0.344828
HEV66563	0.0620155	0.193798	0	0.375	0.25	0.375	0.5	0.28	0.28	0.32	0.12	0.44
WP_091742554	0.142857	0.2	0.0666667	0.333333	0.466667	0.133333	0.666667	0.333333	0.333333	0.285714	0.047619	0.52381
WP_029087048	0.240876	0.248175	0.0909091	0.454545	0.151515	0.30303	0.484848	0.264706	0.235294	0.352941	0.147059	0.352941

## Sheet: Fig. 6e
Fig. 6e	ChpT partitioning
Half linker	Double linker	OD	Double linker + double OD	Wildtype
0.5	0.85	0.25	0.45	0.65
0.444073	0.122445	0.270985	0.0253843	0.7
0.127105	0.115276	0.527903	0.633185	0.633185
0.329006	0.450202	0.545816	0.204488	0.125337
0.0376014	0.0991927	0.624162	0.251095	0.19481
0.545374	0.0468783	0.210064	0.415106	0.415106
0.302339	0.100421	0.335457	0.145609	0.145609
0.172913	0.157556	0.634848	0.487829	0.567458
0.0970741	0.0831934	0.327687	0.199736	0.210167
0.27747	0.0885833	0.155289	0.157635	0.157635
0.467995	0.108056	0.790171	0.328704	0.328704
0.322699	0.0554943	0.610279	0.142353	0.142353
0.118668	0.188176	0.209277	0.1999	0.1999
0.259373	0.137997	1.50198	0.109602	0.177268
0.235411	0.031553	0.693629	0.412415	0.313265
0.333661	0.132474	0.170433	0.413933	0.413933
0.338936	0.0824582	0.567346	0.538061	0.510961
0.115795	0.159089	0.509489	0.601165	0.556073
0.482519	0.227706	1.12936	0.143466	0.143466
0.0743333		0.410399	0.18908	0.257882
0.739719		0.542369	0.323296	0.28221
0.260608		0.580436	0.377166	0.377166
0.859228		0.818231	0.203932	0.280025
0.157189		0.324627	0.477844	0.50681
0.309739		1.74873	0.166721	0.166721
0.298121		0.703099	0.621919	0.66635
0.60322		0.374845	0.255788	0.255788
0.288338		0.330266	0.616107	0.616107
0.323199		0.379927	0.410458	0.332487
0.053643		0.125199	0.306489	0.327941
0.142318		0.384995	0.357906	0.44583
0.183769		1.21204	0.227012	0.227012
0.463851		0.442958	0.126135	0.126135
0.153821		0.164119	0.120614	0.153384
0.135649		0.282449	0.405696	0.48632
0.349299		1.17025	0.409786	0.414735
0.119477		0.252679	0.163395	0.0688368
0.278861		0.0650541	0.117221	0.0235788
0.160295		0.552708	0.23758	0.228253
0.539126		1.04864	0.159285	0.157451
0.217877		0.319652	0.223367	0.227819
0.17095		1.02138	0.188741	0.188741
0.443331		0.788932	0.405635	0.33583
0.265397		0.736662	0.0670233
0.21898		0.349806	0.0711642
0.300275		0.693395
0.324438		0.970726
0.497084		0.253765
0.327934		0.771019
0.696138		0.870333
0.245518		1.29416
		0.666392
		0.393341
		1.13737
		1.32915
		0.668848
		0.498622
		0.588004
		0.0898277
		1.17369
		0.454961
		0.65625
		0.625533
		0.244989
		0.482753
		0.484172
		0.801772
		0.480242
		0.973688
		0.384622
		0.877986
		1.19045
		0.342515
		1.12193
		0.461209
		0.590063
		0.418329
		0.831763
		0.422771
		0.363381

## Sheet: Fig. 6f
Fig. 6f	RT-qPCR
Strain		SciP			PilA
		biological replicate #1	biological replicate #2	biological replicate #3	biological replicate #1	biological replicate #2	biological replicate #3
OD only (KL6341)		0.42804	0.51341	0.30128	0.45668	0.43834	0.31987
double OD + double linker (KL6349)		0.6807	0.79572	0.7274	0.69898	0.63683	0.75425
half linker (KL6256)		0.87567	0.76659	0.76756	0.66439	0.76889	0.72609
PopZ wildtype (KL6210)		1	1	1	1	1	1
double linker (KL6261)		0.30012	0.33639	0.32841	0.41813	0.44147	0.39638
Biological replicate #1
Strain number	Rho1	Rho2	Rho3	SciP1	SciP2	SciP3																	1
KL6210	26.1777	26.1716	26.3521	24.3926	24.402	24.3682
KL6261	24.1527	24.2629	24.2159	23.9906	24.0526	24.259
KL6256	26.3472	26.5557	26.3352	24.7322	24.6039	24.9381
KL6349	25.0812	25.051	25.0728	23.7631	23.6842	23.8839
KL6341	24.313	24.3628	24.3782	23.7724	23.8128	23.6028
Strain number	Rho1	Rho2	Rho3	PilA1	PilA2	PilA3
KL6210	26.1777	26.1716	26.3521	22.3037	22.1833	22.3914
KL6261	24.1527	24.2629	24.2159	23.7169	23.5278	23.368
KL6256	26.3472	26.5557	26.3352	25.2569	25.0138	25.1986
KL6349	25.0812	25.051	25.0728	23.8125	23.663	23.741
KL6341	22.313	22.3628	22.3782	21.5652	21.6286	21.7138
Biological replicate #2
Strain number	Rho1	Rho2	Rho3	SciP1	SciP2	SciP3
KL6210	25.7126	25.7183	25.6141	24.3926	24.402	24.3682
KL6261	23.5047	23.4713	23.4965	23.8706	23.9294	23.5058
KL6256	23.9203	23.9781	23.9286	23.1579	22.9805	22.957
KL6349	23.5182	23.6001	23.5592	22.4231	22.6559	22.7054
KL6341	22.7658	22.8157	22.6243	22.2011	22.6589	22.349
Strain number	Rho1	Rho2	Rho3	PilA1	PilA2	PilA3
KL6210	25.7126	25.7183	25.6141	22.3037	22.1833	22.3914
KL6261	23.5047	23.4713	23.4965	21.292	21.4519	21.1009
KL6256	23.9203	23.9781	23.9286	20.8216	20.8974	21.0789
KL6349	23.5182	23.6001	23.5592	20.8537	20.7376	20.8727
KL6341	22.7658	22.8157	22.6243	20.6466	20.3976	20.5646
Biological replicate #3
	Rho1	Rho2	Rho3	SciP1	SciP2	SciP3
KL6210	24.7789	24.7404	24.8595	23.5011	23.4589	23.449
KL6261	24.2873	24.2347	24.345	24.5928	24.5221	24.6016
KL6256	23.8182	23.8422	23.8345	22.8081	23.0335	22.8284
KL6349	24.0819	24.0418	24.2121	23.1149	23.4149	23.2138
KL6341	23.926	23.9489	24.0025	24.6033	24.3592	24.1375
	Rho1	Rho2	Rho3	PilA1	PilA2	PilA3
KL6210	24.7789	24.7404	24.8595	22.5125	22.6109	22.6448
KL6261	24.2873	24.2347	24.345	23.4935	23.2554	23.5126
KL6256	23.8182	23.8422	23.8345	22.038	22.1464	22.0851
KL6349	24.0819	24.0418	24.2121	22.4246	22.248	22.2732
KL6341	23.926	23.9489	24.0025	23.4033	23.3592	23.4375
		Strain		SciP			PilA
							biological replicate #1
		OD only (KL6341)					0.56	0.559762	0.653135
		double OD + double linker (KL6349)					0.77	0.627364	0.657592
		half linker (KL6256)					0.74	0.825649	0.720326
		PopZ wildtype (KL6210)					1	0.99	1.01
		double linker (KL6261)					0.41	0.475149	0.494596

## Sheet: Fig. 7c
Figure 7c, FRAP
	PopZ wildtype															PopZ with a double linker
0	1	1	1	1	1	1	1	1	1	1	1	1	1	1	1	1	1	1	1	1	1	1	1	1	1	1	1	1	1	1
0.2439	0.953911	0.984932	1.0019	0.986945	1.0072	0.993729	0.968645	1.00903	0.987601	0.973469	1.02107	1.01392	0.992433	0.997544	0.982029	0.980556	1.03097	1.00762	1.00401	0.998509	0.964257	1.10824	1.06346	0.970371	0.941766	1.00433	0.904868	0.993214	0.980463	1.08112
0.4879	0.979847	0.991131	0.995694	1.01428	0.994429	0.991576	0.997882	1.03715	0.99414	0.958581	0.99861	0.976799	0.996694	1.00832	1.00148	0.969672	1.05631	1.02892	1.0174	0.945635	0.995051	1.03337	0.976622	0.979501	1.03219	0.953913	0.936109	1.00399	0.924371	0.954973
0.731833	0	0	0	0	0	0	0	0	0	0	0	0	0	0	0	0	0	0	0	0	0	0	0	0	0	0	0	0	0	0
0.975783	0.054797	0.018788	0.005972	0.003151	0.03418	0.022633	0.034239	0.021828	0.023886	0.031419	0.037968	0.019742	0.012034	0.031827	0.004408	0.064848	0.11386	0.043475	0.03071	0.10458	0.064125	0.085399	0.081801	0.041599	0.102618	0.0003	0.090415	0.086103	0.096152	0.078476
1.21973	0.06434	0.030365	0.039328	0.003738	0.048238	0.042806	0.044204	0.04148	0.033735	0.030614	0.081423	0.052037	0.014759	0.01551	0.03553	0.060135	0.146379	0.145213	0.0831	0.112335	0.111107	0.129938	0.071645	0.141265	0.204821	0.011443	0.104487	0.139101	0.111702	0.104252
1.46368	0.084758	0.03446	0.072228	0.035684	0.055084	0.054781	0.055024	0.047244	0.04363	0.078366	0.092387	0.080068	0.033212	0.064714	0.052018	0.095729	0.193765	0.18393	0.140003	0.199791	0.17446	0.161046	0.16593	0.161317	0.161518	0.114937	0.179876	0.196855	0.122478	0.184047
1.70763	0.079932	0.054151	0.075309	0.050738	0.080212	0.063235	0.074973	0.081597	0.068738	0.061365	0.094673	0.082274	0.040717	0.078843	0.065796	0.145305	0.203831	0.218405	0.15631	0.251369	0.193581	0.22027	0.13176	0.204849	0.236875	0.132745	0.156874	0.259173	0.173692	0.180247
1.95158	0.090198	0.080568	0.083209	0.06959	0.08946	0.092286	0.102329	0.086139	0.064886	0.074715	0.089599	0.082665	0.052378	0.074524	0.07852	0.210319	0.250039	0.250034	0.300574	0.244644	0.255495	0.327221	0.195562	0.241588	0.279409	0.164044	0.199063	0.26802	0.234269	0.193197
2.19553	0.089463	0.078958	0.1014	0.068353	0.090112	0.085483	0.067577	0.094572	0.084324	0.092125	0.110084	0.076778	0.047913	0.085525	0.085294	0.158932	0.289414	0.252329	0.316905	0.291915	0.295903	0.275164	0.262168	0.272666	0.316417	0.213914	0.273494	0.308487	0.234211	0.204097
2.43948	0.109147	0.077513	0.092837	0.082551	0.10333	0.1005	0.086952	0.107869	0.085163	0.094625	0.127467	0.114333	0.051299	0.07648	0.123119	0.270301	0.34807	0.300621	0.281092	0.299971	0.328164	0.34336	0.280157	0.322177	0.317328	0.216438	0.266286	0.293217	0.284733	0.274847
2.68343	0.102161	0.100513	0.105582	0.080779	0.095906	0.103847	0.116343	0.123982	0.092151	0.101385	0.127223	0.074338	0.063638	0.07202	0.119116	0.278007	0.322631	0.376699	0.331649	0.319774	0.332924	0.347227	0.304189	0.350999	0.317789	0.268685	0.259559	0.37173	0.307513	0.211216
2.92738	0.122119	0.088811	0.116651	0.094105	0.114002	0.105046	0.116996	0.102584	0.095213	0.118518	0.132092	0.082123	0.100503	0.098948	0.129454	0.283056	0.381004	0.381054	0.353073	0.351556	0.336327	0.383581	0.301623	0.330512	0.362871	0.224832	0.303661	0.398639	0.325348	0.329415
3.17133	0.126038	0.09031	0.097587	0.083661	0.124112	0.119031	0.129795	0.101914	0.094807	0.112405	0.13691	0.114723	0.100753	0.102482	0.107291	0.268603	0.436057	0.37555	0.373508	0.375303	0.365555	0.446258	0.3653	0.313876	0.38064	0.354798	0.267013	0.381543	0.400661	0.311351
3.41528	0.139471	0.113258	0.114417	0.110418	0.155451	0.110388	0.133058	0.130594	0.105476	0.136438	0.165894	0.101248	0.092385	0.107268	0.12627	0.296487	0.487054	0.485322	0.41951	0.337463	0.355294	0.440996	0.404373	0.419767	0.416345	0.314364	0.338912	0.407084	0.346492	0.259171
3.65923	0.1491	0.11513	0.096292	0.14845	0.143805	0.123323	0.147094	0.124325	0.114243	0.107865	0.147315	0.099228	0.1046	0.110942	0.128974	0.329651	0.481686	0.386561	0.367515	0.407886	0.369259	0.38376	0.399078	0.403076	0.360011	0.31117	0.296994	0.416822	0.41049	0.384533
3.90318	0.132153	0.10832	0.124695	0.134063	0.125468	0.103298	0.126266	0.129085	0.128279	0.126346	0.141308	0.122358	0.131258	0.113257	0.118192	0.26398	0.425373	0.383086	0.392859	0.40062	0.480054	0.428527	0.348134	0.406129	0.418887	0.411038	0.290615	0.447701	0.383704	0.286016
4.14713	0.135639	0.146713	0.160354	0.109444	0.13542	0.124842	0.130751	0.146933	0.133576	0.149886	0.143254	0.103351	0.102936	0.116399	0.137026	0.356985	0.508821	0.496689	0.519227	0.415337	0.453603	0.435475	0.387874	0.441351	0.419727	0.33212	0.306765	0.416498	0.406088	0.390833
4.39108	0.156507	0.122684	0.143408	0.127245	0.149884	0.116726	0.141211	0.134428	0.13226	0.171071	0.166124	0.126938	0.111756	0.128637	0.129452	0.364647	0.510728	0.496903	0.5011	0.427121	0.428584	0.484225	0.423309	0.448949	0.483434	0.398326	0.350531	0.41204	0.465842	0.34855
4.63503	0.183828	0.113154	0.143656	0.111984	0.11918	0.117336	0.123125	0.129631	0.151618	0.142305	0.183233	0.128186	0.121813	0.102863	0.155986	0.353619	0.557921	0.480356	0.542584	0.454566	0.412192	0.504506	0.420333	0.482367	0.449864	0.420452	0.392361	0.461938	0.417268	0.344926
4.87898	0.172155	0.113977	0.119583	0.149752	0.144037	0.122641	0.141796	0.159259	0.139182	0.130079	0.16377	0.135268	0.117946	0.137113	0.135192	0.367684	0.562192	0.509325	0.512838	0.435697	0.500435	0.529324	0.355617	0.4333	0.468709	0.430722	0.386073	0.497134	0.462066	0.352296
5.12293	0.192302	0.119772	0.129686	0.125908	0.127335	0.135788	0.132192	0.136114	0.153144	0.13643	0.171407	0.136657	0.122361	0.121894	0.127768	0.378429	0.519107	0.522181	0.552709	0.437608	0.498743	0.495	0.508162	0.430913	0.47733	0.424019	0.371561	0.512899	0.536424	0.341179
5.36688	0.167822	0.140947	0.152871	0.136992	0.151004	0.144791	0.138989	0.154864	0.14745	0.165848	0.180848	0.164591	0.108133	0.123811	0.185853	0.340367	0.626394	0.523055	0.569149	0.501306	0.553865	0.521171	0.460931	0.482068	0.470382	0.455839	0.325133	0.467901	0.457436	0.419596
5.61083	0.178629	0.125215	0.158068	0.164516	0.147067	0.147435	0.140237	0.158333	0.147943	0.161159	0.186855	0.156325	0.131354	0.125367	0.175217	0.419497	0.545365	0.555968	0.592414	0.447522	0.537673	0.507074	0.493847	0.492128	0.488818	0.424295	0.38616	0.565565	0.450611	0.400518
5.85478	0.174388	0.153851	0.136158	0.139944	0.154028	0.149215	0.142821	0.157738	0.147052	0.157766	0.185869	0.165995	0.097476	0.160083	0.149951	0.389225	0.586248	0.546882	0.562276	0.510485	0.502667	0.520143	0.462815	0.487717	0.524455	0.433726	0.376761	0.524609	0.463154	0.410617
6.09873	0.156827	0.131202	0.151194	0.121839	0.141371	0.160573	0.13148	0.142374	0.133308	0.166802	0.180509	0.143421	0.109265	0.130892	0.184852	0.415399	0.563256	0.583278	0.573467	0.549298	0.535555	0.57641	0.449021	0.512403	0.546189	0.474328	0.389296	0.554963	0.457409	0.477548
6.34268	0.168646	0.130106	0.145066	0.13576	0.162875	0.160069	0.156311	0.165007	0.142031	0.152628	0.18554	0.14253	0.109677	0.162454	0.164969	0.428981	0.572726	0.598911	0.54688	0.495712	0.543207	0.457532	0.472327	0.486899	0.572639	0.409623	0.40763	0.571271	0.514551	0.463854
6.58663	0.176967	0.129987	0.149859	0.139344	0.151697	0.144497	0.157679	0.147875	0.140781	0.162282	0.187566	0.140969	0.098189	0.169616	0.162354	0.410458	0.642741	0.551212	0.600378	0.492238	0.541289	0.542422	0.505931	0.520442	0.613371	0.504409	0.392271	0.544466	0.534028	0.443841
6.83058	0.196228	0.130677	0.15906	0.16242	0.151313	0.155967	0.165687	0.153655	0.152002	0.17943	0.177473	0.150385	0.140421	0.153596	0.154228	0.433941	0.602067	0.564219	0.561363	0.541453	0.553418	0.597334	0.501899	0.524883	0.55174	0.405303	0.409651	0.587626	0.50262	0.495966
7.07453	0.176537	0.149867	0.161975	0.146416	0.165242	0.145109	0.146406	0.164282	0.145887	0.187523	0.187761	0.126968	0.114915	0.147895	0.197046	0.425601	0.635059	0.533444	0.606217	0.53296	0.551697	0.609932	0.464877	0.487456	0.54979	0.511664	0.414497	0.588753	0.502794	0.485409
7.31848	0.184903	0.144419	0.153066	0.155442	0.164477	0.15692	0.14769	0.149027	0.137685	0.176201	0.184358	0.158984	0.109712	0.164429	0.187993	0.429406	0.644057	0.627169	0.669291	0.491993	0.580291	0.555477	0.523981	0.494495	0.592198	0.448262	0.430503	0.614084	0.530344	0.535972
7.56243	0.189327	0.163644	0.163882	0.15997	0.173198	0.145141	0.169391	0.152366	0.182355	0.150842	0.166884	0.139642	0.13471	0.131956	0.201415	0.450737	0.635233	0.607452	0.54942	0.575496	0.572188	0.534378	0.513523	0.520714	0.59426	0.520135	0.404525	0.591417	0.558135	0.453746
7.80638	0.192138	0.167139	0.157997	0.148857	0.158017	0.168107	0.165056	0.16563	0.147717	0.180547	0.185802	0.151947	0.133165	0.174528	0.183096	0.495343	0.695075	0.593578	0.647759	0.602858	0.623555	0.599324	0.499518	0.590825	0.608716	0.51189	0.423081	0.600454	0.570294	0.564031
8.05033	0.172275	0.156248	0.161337	0.15046	0.14182	0.177091	0.160112	0.170483	0.161801	0.169614	0.186009	0.149998	0.155375	0.173986	0.201625	0.485629	0.709841	0.626107	0.607971	0.591281	0.638978	0.648794	0.509701	0.524456	0.521613	0.542356	0.441882	0.567883	0.591653	0.502004
8.29428	0.194228	0.150991	0.138236	0.14787	0.188748	0.166115	0.171291	0.167784	0.142492	0.172973	0.17657	0.163747	0.128029	0.18469	0.198298	0.464904	0.717693	0.60806	0.650524	0.529183	0.627657	0.612136	0.461433	0.575055	0.584189	0.512182	0.453513	0.61348	0.544469	0.506353
8.53823	0.186109	0.146374	0.181991	0.14521	0.182474	0.155338	0.165607	0.159001	0.177178	0.179895	0.206097	0.150575	0.131747	0.16596	0.194902	0.434848	0.671146	0.591966	0.593631	0.567918	0.598491	0.650664	0.562056	0.577792	0.580289	0.601386	0.391453	0.599642	0.552191	0.42886
8.78218	0.205997	0.152779	0.149366	0.161788	0.187114	0.154189	0.173418	0.149241	0.159494	0.1896	0.171007	0.131768	0.114293	0.157122	0.174456	0.436645	0.713157	0.626664	0.564305	0.579026	0.615952	0.603182	0.541807	0.603043	0.622345	0.594279	0.401903	0.614228	0.598926	0.5161
9.02613	0.191153	0.151465	0.187185	0.159207	0.183598	0.165742	0.161988	0.167584	0.176216	0.178092	0.186705	0.156482	0.122783	0.185961	0.175404	0.462579	0.704754	0.567033	0.721889	0.543416	0.592983	0.689051	0.570708	0.579317	0.542972	0.535686	0.423248	0.578516	0.602195	0.580832
9.27008	0.193216	0.160116	0.162782	0.163002	0.160365	0.154862	0.155437	0.141539	0.183933	0.155224	0.209045	0.140044	0.133431	0.155476	0.189723	0.413435	0.719542	0.617455	0.690101	0.589039	0.592402	0.65422	0.540483	0.551139	0.597439	0.58042	0.44958	0.633704	0.546469	0.536375
9.51403	0.16818	0.150659	0.189139	0.154965	0.159283	0.153823	0.166123	0.162753	0.170601	0.172664	0.196103	0.13032	0.131381	0.174545	0.178746	0.47314	0.716869	0.584682	0.578095	0.613018	0.639338	0.548524	0.517123	0.628261	0.606557	0.590328	0.463469	0.627395	0.59978	0.541868
9.75798	0.188533	0.152299	0.192249	0.156633	0.18629	0.172776	0.170755	0.178391	0.167212	0.19896	0.223764	0.151645	0.12519	0.164941	0.192735	0.514777	0.700239	0.653722	0.645392	0.656765	0.657092	0.639349	0.523787	0.551338	0.652173	0.59504	0.470557	0.649302	0.599123	0.621408
10.0019	0.197354	0.152188	0.194763	0.183298	0.18616	0.165454	0.168306	0.165901	0.162561	0.195194	0.191713	0.163484	0.114457	0.172619	0.23071	0.502474	0.727781	0.695898	0.732624	0.620493	0.605622	0.655786	0.514573	0.651162	0.604997	0.632853	0.483661	0.625494	0.615309	0.567472
10.2459	0.205187	0.153717	0.187262	0.176824	0.192303	0.178419	0.166059	0.183208	0.152061	0.142397	0.207147	0.150537	0.125499	0.192074	0.180567	0.467986	0.72903	0.642759	0.657353	0.64709	0.694454	0.602217	0.603438	0.649277	0.641511	0.585599	0.446206	0.632762	0.635223	0.494522
10.4898	0.1976	0.180432	0.174622	0.167736	0.193899	0.174354	0.1804	0.172326	0.160392	0.195304	0.193637	0.169242	0.10526	0.191928	0.20746	0.490807	0.687698	0.644331	0.602142	0.596769	0.622348	0.701432	0.582302	0.603082	0.644864	0.606088	0.508888	0.580136	0.629004	0.525787
10.7338	0.216594	0.147233	0.156947	0.17942	0.181133	0.176954	0.208395	0.168675	0.171414	0.201588	0.191836	0.172691	0.11428	0.167024	0.192546	0.48282	0.775781	0.691572	0.641085	0.630937	0.613218	0.616836	0.560439	0.606566	0.64549	0.587872	0.46285	0.606576	0.65482	0.569691
10.9777	0.170647	0.141187	0.171912	0.169295	0.177504	0.192406	0.174144	0.163302	0.193376	0.200258	0.201631	0.158959	0.120571	0.165391	0.194119	0.555072	0.718372	0.67277	0.721851	0.601387	0.662114	0.68696	0.570897	0.571844	0.6529	0.586889	0.464384	0.58288	0.627495	0.509544
11.2217	0.200918	0.154092	0.204209	0.17773	0.180407	0.189315	0.18961	0.152167	0.194523	0.20889	0.215722	0.14516	0.126366	0.179879	0.202499	0.503184	0.679937	0.678731	0.66195	0.622016	0.650001	0.62165	0.56921	0.556544	0.6638	0.547801	0.522181	0.689253	0.614569	0.591293
11.4656	0.215977	0.189048	0.163842	0.164144	0.177736	0.162561	0.199854	0.179347	0.18424	0.210512	0.180663	0.168353	0.140452	0.192977	0.183575	0.505393	0.707951	0.646827	0.666069	0.696283	0.651995	0.588092	0.599659	0.598289	0.566808	0.604737	0.498548	0.643439	0.651645	0.587019
11.7096	0.193158	0.16225	0.151953	0.152216	0.192194	0.20652	0.194554	0.178855	0.18272	0.208348	0.180873	0.167512	0.135608	0.203892	0.16901	0.510273	0.751779	0.673389	0.698783	0.597136	0.661762	0.712003	0.528585	0.630445	0.684827	0.600503	0.503673	0.688311	0.610722	0.53044
11.9535	0.208019	0.160901	0.195348	0.163055	0.177276	0.180054	0.172367	0.178498	0.175228	0.182733	0.211451	0.154202	0.099302	0.208485	0.205647	0.496946	0.684862	0.71903	0.659518	0.688369	0.688763	0.652913	0.616042	0.619158	0.685027	0.576252	0.533314	0.633577	0.665331	0.513778
12.1975	0.218196	0.161001	0.18368	0.178136	0.174954	0.17889	0.208581	0.161479	0.170129	0.215806	0.231255	0.179846	0.127788	0.178068	0.197802	0.528458	0.743602	0.681081	0.675163	0.612865	0.64132	0.748847	0.600414	0.586488	0.669828	0.602249	0.510354	0.666722	0.680877	0.583248
12.4414	0.203938	0.160878	0.167661	0.176792	0.174142	0.166366	0.182763	0.168402	0.184103	0.189754	0.214239	0.193095	0.118214	0.212381	0.204409	0.541038	0.706216	0.737038	0.718525	0.675708	0.712912	0.698229	0.639082	0.586192	0.648641	0.614326	0.519374	0.731375	0.619566	0.575011
12.6854	0.203158	0.178707	0.156935	0.178934	0.165097	0.176271	0.210468	0.176685	0.206595	0.215123	0.21833	0.166284	0.16694	0.209206	0.189105	0.546654	0.767703	0.713722	0.696018	0.673063	0.711321	0.683741	0.569968	0.647909	0.712443	0.564515	0.511122	0.657114	0.60801	0.59317
12.9293	0.199906	0.164751	0.188666	0.177962	0.205123	0.155523	0.198914	0.165653	0.186007	0.186714	0.22808	0.175955	0.132571	0.189638	0.211935	0.571546	0.737036	0.699693	0.754939	0.672579	0.68056	0.773381	0.593713	0.569317	0.670158	0.595429	0.523453	0.667618	0.638174	0.561808
13.1733	0.201796	0.177601	0.187983	0.188678	0.181442	0.147463	0.185238	0.156124	0.17428	0.216459	0.164347	0.150505	0.135854	0.1778	0.204821	0.515349	0.772331	0.685835	0.718001	0.615343	0.659031	0.717376	0.514414	0.587194	0.62608	0.63779	0.496049	0.683818	0.628967	0.564671
13.4172	0.216387	0.171912	0.190647	0.206496	0.183722	0.179327	0.189751	0.183826	0.187247	0.210403	0.207449	0.167698	0.10006	0.203364	0.206469	0.532074	0.822693	0.738483	0.734776	0.673077	0.716662	0.731009	0.585949	0.636301	0.672953	0.589536	0.542997	0.717167	0.624338	0.592686
13.6612	0.209009	0.185122	0.180824	0.181457	0.190693	0.149033	0.201506	0.168335	0.183124	0.211073	0.209934	0.184266	0.102247	0.20081	0.207434	0.58091	0.70317	0.745272	0.70812	0.608642	0.68754	0.657304	0.595377	0.679217	0.670098	0.581899	0.508578	0.692775	0.619122	0.571914
13.9051	0.205441	0.159252	0.18693	0.166698	0.200465	0.140812	0.186006	0.183202	0.184261	0.214393	0.211446	0.166303	0.111471	0.185595	0.202732	0.516711	0.789245	0.683258	0.804506	0.662247	0.749554	0.689429	0.66015	0.623213	0.688818	0.581838	0.469232	0.679322	0.652636	0.58585
14.1491	0.214567	0.179683	0.178793	0.193558	0.188202	0.144958	0.198483	0.159416	0.187262	0.202731	0.208638	0.189309	0.109254	0.182441	0.191335	0.56205	0.792157	0.707764	0.779526	0.592034	0.72774	0.680498	0.570915	0.641751	0.683697	0.638709	0.470198	0.676121	0.650777	0.559806
14.393	0.232023	0.174272	0.160448	0.195339	0.170456	0.1617	0.198624	0.17551	0.178845	0.210836	0.206984	0.186573	0.142782	0.189263	0.194768	0.571505	0.750367	0.741264	0.75637	0.605617	0.680185	0.640366	0.585472	0.636815	0.700008	0.640904	0.521373	0.708124	0.642479	0.657749
14.637	0.217339	0.158346	0.17801	0.178191	0.179697	0.161914	0.205398	0.186672	0.171505	0.244695	0.2321	0.155855	0.110266	0.178401	0.190384	0.549604	0.773527	0.748609	0.692223	0.653708	0.730739	0.775695	0.581763	0.628529	0.702661	0.646416	0.541565	0.681892	0.631718	0.550509
14.8809	0.206571	0.170153	0.208357	0.198322	0.191852	0.15117	0.195044	0.188975	0.183831	0.229124	0.223562	0.140854	0.10507	0.203463	0.203022	0.586181	0.816781	0.717274	0.702711	0.6018	0.737594	0.671339	0.58642	0.606442	0.682344	0.585075	0.516137	0.704231	0.673014	0.582459
15.1249	0.229197	0.170806	0.180078	0.198932	0.196164	0.169072	0.214603	0.167969	0.17969	0.211548	0.216267	0.177949	0.123906	0.170398	0.249601	0.57965	0.747759	0.736869	0.759149	0.65753	0.735616	0.710947	0.660036	0.676118	0.644239	0.680694	0.508848	0.673102	0.674456	0.518177
15.3688	0.215137	0.172099	0.224015	0.182067	0.181358	0.158936	0.242116	0.15843	0.191847	0.214195	0.232725	0.195919	0.099777	0.180818	0.213188	0.599816	0.76063	0.776725	0.765433	0.664265	0.706342	0.649698	0.63136	0.675414	0.655593	0.656882	0.546756	0.667333	0.610775	0.651461
15.6128	0.218857	0.178009	0.196321	0.192196	0.195619	0.153532	0.215094	0.163168	0.175971	0.212285	0.226416	0.187566	0.118102	0.214471	0.197572	0.579211	0.841541	0.727088	0.773138	0.651343	0.704778	0.736302	0.597123	0.628643	0.682838	0.649529	0.550044	0.665864	0.63798	0.593691
15.8567	0.226513	0.172523	0.204415	0.198836	0.225019	0.133103	0.217209	0.158283	0.193197	0.216322	0.223221	0.17374	0.104316	0.19483	0.223029	0.560647	0.826781	0.742183	0.806319	0.636882	0.714917	0.708936	0.611357	0.64683	0.670457	0.622029	0.573204	0.707434	0.648892	0.549755
16.1007	0.237527	0.168721	0.194702	0.176901	0.190325	0.159562	0.20155	0.167352	0.197429	0.239548	0.25108	0.193809	0.110841	0.191474	0.23573	0.625098	0.764466	0.722636	0.739275	0.644679	0.743106	0.730441	0.607988	0.62017	0.674265	0.63424	0.529224	0.690939	0.669257	0.560938
[truncated: 211 more rows]

## Sheet: Supp Fig. 1a
Supplementary Figure 1a
MreB mutant				Wildtype
[truncated: 186 more rows]

## Sheet: Supp Fig. 1b
Supplementary Figure 1b
n (Experiment #)	[PopZ] (µM)	[MgCl2] (mM)	Scattering (Abs350nm)
[truncated: 110 more rows]

## Sheet: Supp Fig. 1c
Supplementary Figure 1c
[truncated: 15 more rows]

[truncated: 3 more sheets: Supp Fig. 1d,f, SuppFig8c, SuppFig11a]
